# Supplementary material for: Genetic and environmental circadian disruption induce weight gain through changes in the gut microbiome
Source: Mol Metab. 2022 Nov 2;66:101628. doi: 10.1016/j.molmet.2022.101628 (PMC9672454; doi:10.1016/j.molmet.2022.101628)
Supplement: Multimedia component 1 [file mmc1.xlsx]

## Sheet: absolute
		Quantitative analysis Bmal1 SCNfl/- experiment										Quantitative analysis SSW experiment
		Bmal1 SCN+/-			Bmal1 SCNfl/-							LD12:12			SSW
zOTU	taxa	ADJ.P	rhythmicity	AMP	ADJ.P	rhythmicity	AMP			zOTUs	taxonomy	ADJ.P	rhythmicity	AMP	ADJ.P	rhythmicity	AMP
Zotu1	Bacteria;Bacteroidetes;Bacteroidia;Bacteroidales;Muribaculaceae;PAC001068_g;PAC001070_s;	0.948123	arrhythmic	10435.9	0.00838855	rhythmic	0			Zotu1	Bacteria;Bacteroidetes;Bacteroidia;Bacteroidales;Muribaculaceae;PAC001068_g;PAC001070_s;	0.0582242	arrhythmic	237.141	1	arrhythmic	104.227
Zotu10	Bacteria;Bacteroidetes;Bacteroidia;Bacteroidales;Muribaculaceae;PAC001068_g;PAC001070_s;	1	arrhythmic	5884.54	0.00363578	rhythmic	0			Zotu10	Bacteria;Bacteroidetes;Bacteroidia;Bacteroidales;Muribaculaceae;PAC001068_g;PAC001070_s;	0.0179644	rhythmic	75.3533	1	arrhythmic	31.5599
Zotu10031	Bacteria;Firmicutes;Clostridia;Clostridiales;Lachnospiraceae;KE159538_g;PAC001094_s;	0.447439	arrhythmic	109.362	1	arrhythmic	18.4255			Zotu1004	Bacteria;Bacteroidetes;Bacteroidia;Bacteroidales;Muribaculaceae;PAC002400_g;PAC002400_s;	0.00324842	rhythmic	63.7775	0.0204133	rhythmic	36.6009
Zotu1004	Bacteria;Bacteroidetes;Bacteroidia;Bacteroidales;Muribaculaceae;PAC002400_g;PAC002400_s;	0.130773	arrhythmic	515.498	0.0139097	rhythmic	588.697			Zotu10345	Bacteria;Firmicutes;Clostridia;Clostridiales;Lachnospiraceae;Clostridium_g21;PAC001772_s;	0.246004	arrhythmic	8.29857	0.295064	arrhythmic	15.3146
Zotu10149	Bacteria;Firmicutes;Clostridia;Clostridiales;Ruminococcaceae;PAC000661_g;PAC002104_s;	1	arrhythmic	205.818	1	arrhythmic	90.5567			Zotu1037	Bacteria;Bacteroidetes;Bacteroidia;Bacteroidales;Muribaculaceae;HM123997_g;HM123997_s;	1.00594e-06	rhythmic	49.1579	1	arrhythmic	9.54576
Zotu10196	Bacteria;Bacteroidetes;Bacteroidia;Bacteroidales;Bacteroidaceae;Bacteroides;Bacteroides_caecimuris;	1	arrhythmic	64.3841	0.216289	arrhythmic	161.095			Zotu10420	Bacteria;Firmicutes;Clostridia;Clostridiales;Lachnospiraceae;Clostridium_g21;PAC001739_s;	0.340793	arrhythmic	4.21068	0.176018	arrhythmic	3.50056
Zotu10289	Bacteria;Firmicutes;Clostridia;Clostridiales;Ruminococcaceae;PAC000661_g;PAC001095_s;	1	arrhythmic	35.9819	1	arrhythmic	86.1674			Zotu1050	Bacteria;Bacteroidetes;Bacteroidia;Bacteroidales;Bacteroidaceae;Bacteroides;PAC002443_s;	0.0329172	rhythmic	18.0269	1	arrhythmic	9.20375
Zotu1037	Bacteria;Bacteroidetes;Bacteroidia;Bacteroidales;Muribaculaceae;HM123997_g;HM123997_s;	1	arrhythmic	155.55	1	arrhythmic	125.702			Zotu10587	Bacteria;Firmicutes;Clostridia;Clostridiales;Ruminococcaceae;Pseudoflavonifractor;PAC001379_s;	0.169113	arrhythmic	8.91041	0.0287645	rhythmic	15.3864
Zotu10435	Bacteria;Bacteroidetes;Bacteroidia;Bacteroidales;Bacteroidaceae;Bacteroides;Bacteroides_unclassified;	1	arrhythmic	145.546	1	arrhythmic	106.837			Zotu10610	Bacteria;Firmicutes;Clostridia;Clostridiales;Lachnospiraceae;PAC001116_g;PAC001589_s;	1	arrhythmic	3.50046	0.0243048	rhythmic	14.1893
Zotu10468	Bacteria;Firmicutes;Clostridia;Clostridiales;Lachnospiraceae;PAC000664_g;PAC000664_g_unclassified;	1	arrhythmic	0	1	arrhythmic	0			Zotu1071	Bacteria;Bacteroidetes;Bacteroidia;Bacteroidales;Muribaculaceae;PAC001112_g;PAC001113_s;	1.02701e-08	rhythmic	32.0125	1	arrhythmic	12.5718
Zotu1050	Bacteria;Bacteroidetes;Bacteroidia;Bacteroidales;Bacteroidaceae;Bacteroides;PAC002443_s;	1	arrhythmic	272.471	1	arrhythmic	221.707			Zotu1075	Bacteria;Bacteroidetes;Bacteroidia;Bacteroidales;Muribaculaceae;PAC001068_g;PAC001072_s;	6.91989e-09	rhythmic	39.5918	0.0445873	rhythmic	24.2045
Zotu10502	Bacteria;Firmicutes;Erysipelotrichi;Erysipelotrichales;Erysipelotrichaceae;ASTB_g;EF603857_s;	0.234635	arrhythmic	0	0.722427	arrhythmic	50.322			Zotu1083	Bacteria;Bacteroidetes;Bacteroidia;Bacteroidales;Muribaculaceae;PAC000186_g;PAC001065_s;	1.12929e-10	rhythmic	61.9546	0.0204133	rhythmic	25.5308
Zotu10514	Bacteria;Firmicutes;Clostridia;Clostridiales;Lachnospiraceae;PAC000664_g;PAC001082_s;	1	arrhythmic	196.144	1	arrhythmic	16.6791			Zotu1084	Bacteria;Firmicutes;Erysipelotrichi;Erysipelotrichales;Erysipelotrichaceae;Faecalibaculum;Faecalibaculum_rodentium;	1.09205e-06	rhythmic	16.0103	0.0827442	arrhythmic	8.7037
Zotu10674	Bacteria;Firmicutes;Clostridia;Clostridiales;Lachnospiraceae;LLKB_g;AB626939_s;	1	arrhythmic	88.6865	1	arrhythmic	96.214			Zotu1094	Bacteria;Bacteroidetes;Bacteroidia;Bacteroidales;Muribaculaceae;PAC002400_g;PAC002400_s;	0.00357767	rhythmic	49.0167	0.00397563	rhythmic	26.714
Zotu10682	Bacteria;Firmicutes;Clostridia;Clostridiales;Ruminococcaceae;PAC000661_g;PAC002104_s;	1	arrhythmic	110.05	1	arrhythmic	58.2454			Zotu11052	Bacteria;Firmicutes;Clostridia;Clostridiales;Lachnospiraceae;PAC001165_g;PAC001165_s;	0.0292653	rhythmic	13.0647	0.0134884	rhythmic	16.708
Zotu10703	Bacteria;Firmicutes;Clostridia;Clostridiales;Lachnospiraceae;KE159538_g;PAC001094_s;	0.254176	arrhythmic	145.137	1	arrhythmic	12.5805			Zotu1117	Bacteria;Bacteroidetes;Bacteroidia;Bacteroidales;Rikenellaceae;Alistipes;PAC001060_s;	0.00498153	rhythmic	86.2116	1.381e-05	rhythmic	135.071
Zotu10709	Bacteria;Firmicutes;Clostridia;Clostridiales;Lachnospiraceae;KE159538_g;PAC001094_s;	0.927484	arrhythmic	119.431	1	arrhythmic	0			Zotu11288	Bacteria;Bacteroidetes;Bacteroidia;Bacteroidales;Muribaculaceae;PAC001692_g;PAC002446_s;	7.05693e-05	rhythmic	15.3334	1	arrhythmic	1.00753
Zotu1071	Bacteria;Bacteroidetes;Bacteroidia;Bacteroidales;Muribaculaceae;PAC001112_g;PAC001113_s;	0.0920156	arrhythmic	337.592	1	arrhythmic	283.193			Zotu1131	Bacteria;Bacteroidetes;Bacteroidia;Bacteroidales;Odoribacteraceae;Odoribacter;AB606328_s;	0.204496	arrhythmic	18.6022	0.0676777	arrhythmic	27.3442
Zotu1083	Bacteria;Bacteroidetes;Bacteroidia;Bacteroidales;Muribaculaceae;PAC000186_g;PAC001065_s;	0.000693869	rhythmic	272.864	1	arrhythmic	163.102			Zotu1137	Bacteria;Bacteroidetes;Bacteroidia;Bacteroidales;Muribaculaceae;PAC001112_g;PAC001113_s;	1.83416e-08	rhythmic	36.516	1	arrhythmic	15.8639
Zotu1094	Bacteria;Bacteroidetes;Bacteroidia;Bacteroidales;Muribaculaceae;PAC002400_g;PAC002400_s;	0.0920156	arrhythmic	293.791	0.0045903	rhythmic	287.582			Zotu1138	Bacteria;Bacteroidetes;Bacteroidia;Bacteroidales;Muribaculaceae;Muribaculaceae_unclassified;Muribaculaceae_unclassified;	8.65109e-10	rhythmic	63.1457	0.000942709	rhythmic	45.4859
Zotu1117	Bacteria;Bacteroidetes;Bacteroidia;Bacteroidales;Rikenellaceae;Alistipes;PAC001060_s;	1	arrhythmic	1007.33	1	arrhythmic	815.995			Zotu114	Bacteria;Bacteroidetes;Bacteroidia;Bacteroidales;Muribaculaceae;PAC001112_g;PAC001112_s;	0.000147889	rhythmic	66.6508	1	arrhythmic	28.4415
Zotu11178	Bacteria;Firmicutes;Clostridia;Clostridiales;Lachnospiraceae;KE159538_g;KE159538_g_unclassified;	1	arrhythmic	0	1	arrhythmic	122.58			Zotu11456	Bacteria;Firmicutes;Clostridia;Clostridiales;Lachnospiraceae;PAC000692_g;PAC000692_g_unclassified;	0.0926501	arrhythmic	6.05194	0.0105518	rhythmic	15.6411
Zotu11212	Bacteria;Firmicutes;Clostridia;Clostridiales;Lachnospiraceae;PAC001386_g;PAC001386_s;	1	arrhythmic	209.637	1	arrhythmic	69.6161			Zotu1147	Bacteria;Bacteroidetes;Bacteroidia;Bacteroidales;Prevotellaceae;Prevotella;PAC002481_s;	0.0329172	rhythmic	34.0092	1	arrhythmic	6.05484
Zotu11234	Bacteria;Firmicutes;Clostridia;Clostridiales;Lachnospiraceae;PAC000664_g;PAC001082_s;	1	arrhythmic	124.059	1	arrhythmic	94.4643			Zotu1149	Bacteria;Bacteroidetes;Bacteroidia;Bacteroidales;Muribaculaceae;PAC001068_g;PAC001071_s;	1.8791e-06	rhythmic	73.0014	0.229075	arrhythmic	29.6647
Zotu11244	Bacteria;Firmicutes;Clostridia;Clostridiales;Lachnospiraceae;Clostridium_g21;PAC001294_s;	1	arrhythmic	71.8302	1	arrhythmic	40.428			Zotu1160	Bacteria;Bacteroidetes;Bacteroidia;Bacteroidales;Rikenellaceae;Alistipes;PAC001060_s;	0.0158284	rhythmic	26.6917	0.000187221	rhythmic	35.1747
Zotu1131	Bacteria;Bacteroidetes;Bacteroidia;Bacteroidales;Odoribacteraceae;Odoribacter;AB606328_s;	0.146607	arrhythmic	176.261	0.867089	arrhythmic	88.4513			Zotu11612	Bacteria;Firmicutes;Clostridia;Clostridiales;Christensenellaceae;PAC001141_g;PAC001218_s;	1	arrhythmic	6.88963	0.0445873	rhythmic	8.00887
Zotu1137	Bacteria;Bacteroidetes;Bacteroidia;Bacteroidales;Muribaculaceae;PAC001112_g;PAC001113_s;	0.518384	arrhythmic	185.481	1	arrhythmic	385.674			Zotu11672	Bacteria;Bacteroidetes;Bacteroidia;Bacteroidales;Muribaculaceae;PAC000187_g;EF096281_s;	1	arrhythmic	7.1255	1	arrhythmic	7.81215
Zotu114	Bacteria;Bacteroidetes;Bacteroidia;Bacteroidales;Muribaculaceae;PAC001112_g;PAC001112_s;	0.544089	arrhythmic	482.599	0.906845	arrhythmic	687.347			Zotu11687	Bacteria;Firmicutes;Clostridia;Clostridiales;Lachnospiraceae;PAC002039_g;PAC002039_s;	0.0259435	rhythmic	10.6111	0.0152172	rhythmic	9.91157
Zotu11438	Bacteria;Firmicutes;Clostridia;Clostridiales;Ruminococcaceae;PAC000661_g;PAC002104_s;	1	arrhythmic	61.9404	1	arrhythmic	29.3259			Zotu1173	Bacteria;Bacteroidetes;Bacteroidia;Bacteroidales;Muribaculaceae;PAC000198_g;PAC001075_s;	2.05093e-11	rhythmic	48.2464	0.0676777	arrhythmic	18.5589
Zotu1149	Bacteria;Bacteroidetes;Bacteroidia;Bacteroidales;Muribaculaceae;PAC001068_g;PAC001071_s;	1	arrhythmic	160.467	0.425735	arrhythmic	140.144			Zotu11802	Bacteria;Firmicutes;Clostridia;Clostridiales;Lachnospiraceae;PAC001043_g;PAC001552_s;	0.217614	arrhythmic	8.91263	0.0112066	rhythmic	9.0272
Zotu1160	Bacteria;Bacteroidetes;Bacteroidia;Bacteroidales;Rikenellaceae;Alistipes;PAC001060_s;	1	arrhythmic	249.383	1	arrhythmic	150.828			Zotu1181	Bacteria;Firmicutes;Bacilli;Lactobacillales;Lactobacillaceae;Lactobacillus;Lactobacillus_animalis;	0.000267168	rhythmic	168.054	0.00228075	rhythmic	216.113
Zotu11670	Bacteria;Firmicutes;Clostridia;Clostridiales;Lachnospiraceae;KE159538_g;PAC001094_s;	0.643005	arrhythmic	42.3439	1	arrhythmic	0			Zotu1189	Bacteria;Bacteroidetes;Bacteroidia;Bacteroidales;Muribaculaceae;PAC000198_g;PAC001075_s;	4.32051e-11	rhythmic	58.2046	0.0087276	rhythmic	22.8607
Zotu1173	Bacteria;Bacteroidetes;Bacteroidia;Bacteroidales;Muribaculaceae;PAC000198_g;PAC001075_s;	0.0360551	rhythmic	298.71	0.164124	arrhythmic	146.038			Zotu1195	Bacteria;Firmicutes;Clostridia;Clostridiales;Lachnospiraceae;KE159538_g;KE159538_s;	0.261337	arrhythmic	32.8326	3.68402e-05	rhythmic	114.28
Zotu1174	Bacteria;Firmicutes;Clostridia;Clostridiales;Lachnospiraceae;PAC000664_g;PAC000664_g_unclassified;	1	arrhythmic	3015.13	1	arrhythmic	676.352			Zotu1197	Bacteria;Bacteroidetes;Bacteroidia;Bacteroidales;Muribaculaceae;Muribaculum;Muribaculum_intestinale;	5.35937e-06	rhythmic	31.7288	0.0229171	rhythmic	27.6189
Zotu1181	Bacteria;Firmicutes;Bacilli;Lactobacillales;Lactobacillaceae;Lactobacillus;Lactobacillus_animalis;	3.64028e-05	rhythmic	8.52651e-14	0.240945	arrhythmic	8.17124e-14			Zotu1201	Bacteria;Bacteroidetes;Bacteroidia;Bacteroidales;Prevotellaceae;Alloprevotella;PAC002479_s;	0.724332	arrhythmic	17.6788	1	arrhythmic	8.68289
Zotu11857	Bacteria;Firmicutes;Clostridia;Clostridiales;Ruminococcaceae;Oscillibacter;PAC002372_s;	1	arrhythmic	143.646	1	arrhythmic	75.1217			Zotu12010	Bacteria;Firmicutes;Clostridia;Clostridiales;Lachnospiraceae;PAC001228_g;PAC002027_s;	0.000472153	rhythmic	10.8049	0.00147764	rhythmic	9.20775
Zotu1189	Bacteria;Bacteroidetes;Bacteroidia;Bacteroidales;Muribaculaceae;PAC000198_g;PAC001075_s;	0.0160132	rhythmic	262.402	0.366001	arrhythmic	180.055			Zotu12161	Bacteria;Bacteroidetes;Bacteroidia;Bacteroidales;Muribaculaceae;PAC001112_g;PAC001267_s;	0.0122506	rhythmic	9.77392	0.00593134	rhythmic	9.80721
Zotu1195	Bacteria;Firmicutes;Clostridia;Clostridiales;Lachnospiraceae;KE159538_g;KE159538_s;	1	arrhythmic	445.551	1	arrhythmic	132.095			Zotu1218	Bacteria;Firmicutes;Clostridia;Clostridiales;Lachnospiraceae;PAC001090_g;PAC001090_s;	1	arrhythmic	52.0845	0.873715	arrhythmic	49.1115
Zotu1197	Bacteria;Bacteroidetes;Bacteroidia;Bacteroidales;Muribaculaceae;Muribaculum;Muribaculum_intestinale;	0.544089	arrhythmic	789.725	1	arrhythmic	343.979			Zotu1220	Bacteria;Bacteroidetes;Bacteroidia;Bacteroidales;Muribaculaceae;PAC001074_g;PAC001074_s;	1.62485e-07	rhythmic	84.0133	1	arrhythmic	12.1307
Zotu1201	Bacteria;Bacteroidetes;Bacteroidia;Bacteroidales;Prevotellaceae;Alloprevotella;PAC002479_s;	1	arrhythmic	220.36	1	arrhythmic	352.788			Zotu1225	Bacteria;Firmicutes;Clostridia;Clostridiales;Lachnospiraceae;PAC001090_g;PAC001090_s;	1	arrhythmic	19.3722	1	arrhythmic	13.4338
Zotu1205	Bacteria;Firmicutes;Clostridia;Clostridiales;Lachnospiraceae;PAC000664_g;PAC000664_g_unclassified;	1	arrhythmic	1075.75	1	arrhythmic	383.629			Zotu1227	Bacteria;Bacteroidetes;Bacteroidia;Bacteroidales;Muribaculaceae;Muribaculaceae_unclassified;Muribaculaceae_unclassified;	1.12929e-10	rhythmic	67.0583	0.00171055	rhythmic	34.6778
Zotu12406	Bacteria;Firmicutes;Clostridia;Clostridiales;Lachnospiraceae;Clostridium_g21;PAC001294_s;	0.0564172	arrhythmic	61.5665	1	arrhythmic	62.89			Zotu12406	Bacteria;Firmicutes;Clostridia;Clostridiales;Lachnospiraceae;Clostridium_g21;PAC001294_s;	1	arrhythmic	0.919207	1	arrhythmic	0
Zotu12465	Bacteria;Firmicutes;Clostridia;Clostridiales;Lachnospiraceae;PAC000664_g;PAC000664_g_unclassified;	1	arrhythmic	0	1	arrhythmic	0			Zotu12445	Bacteria;Firmicutes;Clostridia;Clostridiales;Lachnospiraceae;PAC001588_g;PAC001588_s;	1	arrhythmic	1.55465	0.0287645	rhythmic	7.30259
Zotu1251	Bacteria;Bacteroidetes;Bacteroidia;Bacteroidales;Muribaculaceae;HM123997_g;HM123997_s;	0.00838855	rhythmic	206.818	1	arrhythmic	136.276			Zotu12488	Bacteria;Firmicutes;Clostridia;Clostridiales;Ruminococcaceae;Oscillibacter;PAC001501_s;	0.0520721	arrhythmic	6.65432	0.00282401	rhythmic	8.68127
Zotu12552	Bacteria;Firmicutes;Clostridia;Clostridiales;Lachnospiraceae;KE159538_g;PAC001094_s;	1	arrhythmic	51.407	1	arrhythmic	2.97302			Zotu12498	Bacteria;Firmicutes;Clostridia;Clostridiales;Lachnospiraceae;PAC001212_g;PAC001809_s;	1	arrhythmic	0	1	arrhythmic	0
Zotu12555	Bacteria;Bacteroidetes;Bacteroidia;Bacteroidales;Bacteroidaceae;Bacteroides;Bacteroides_unclassified;	1	arrhythmic	115.571	1	arrhythmic	25.6598			Zotu1251	Bacteria;Bacteroidetes;Bacteroidia;Bacteroidales;Muribaculaceae;HM123997_g;HM123997_s;	1.36566e-07	rhythmic	33.8085	1	arrhythmic	3.23088
Zotu12587	Bacteria;Firmicutes;Clostridia;Clostridiales;Lachnospiraceae;PAC000664_g;PAC000664_g_unclassified;	1	arrhythmic	0	1	arrhythmic	0			Zotu1263	Bacteria;Bacteroidetes;Bacteroidia;Bacteroidales;Muribaculaceae;PAC000198_g;PAC001075_s;	1.02701e-08	rhythmic	42.6648	0.0256925	rhythmic	13.257
Zotu12617	Bacteria;Firmicutes;Clostridia;Clostridiales;Lachnospiraceae;PAC001385_g;PAC001385_s;	1	arrhythmic	277.394	1	arrhythmic	80.1452			Zotu12678	Bacteria;Firmicutes;Clostridia;Clostridiales;Lachnospiraceae;KE159628_g;KE159628_s;	1	arrhythmic	2.42241	0.00454988	rhythmic	11.1849
Zotu1263	Bacteria;Bacteroidetes;Bacteroidia;Bacteroidales;Muribaculaceae;PAC000198_g;PAC001075_s;	0.00723306	rhythmic	260.474	0.0197202	rhythmic	157.75			Zotu12749	Bacteria;Firmicutes;Clostridia;Clostridiales;Lachnospiraceae;PAC001287_g;PAC001287_s;	0.217614	arrhythmic	10.0698	1	arrhythmic	1.9147
Zotu12988	Bacteria;Firmicutes;Clostridia;Clostridiales;Lachnospiraceae;Eubacterium_g17;PAC001571_s;	1	arrhythmic	803.017	1	arrhythmic	311.073			Zotu1276	Bacteria;Bacteroidetes;Bacteroidia;Bacteroidales;Muribaculaceae;PAC000186_g;PAC001065_s;	1.4279e-10	rhythmic	55.2421	0.00109698	rhythmic	25.1899
Zotu13	Bacteria;Bacteroidetes;Bacteroidia;Bacteroidales;Muribaculaceae;PAC000186_g;PAC001064_s;	0.00671223	rhythmic	6277.39	0.00495696	rhythmic	0			Zotu1297	Bacteria;Bacteroidetes;Bacteroidia;Bacteroidales;Muribaculaceae;PAC001063_g;PAC001063_s;	0.671289	arrhythmic	40.758	0.00228075	rhythmic	30.3306
Zotu13047	Bacteria;Firmicutes;Clostridia;Clostridiales;Ruminococcaceae;PAC000661_g;PAC001095_s;	1	arrhythmic	49.2993	1	arrhythmic	114.515			Zotu13	Bacteria;Bacteroidetes;Bacteroidia;Bacteroidales;Muribaculaceae;PAC000186_g;PAC001064_s;	2.96504e-06	rhythmic	334.952	0.0610907	arrhythmic	277.197
Zotu1325	Bacteria;Firmicutes;Clostridia;Clostridiales;Lachnospiraceae;KE159538_g;KE159538_g_unclassified;	1	arrhythmic	0	1	arrhythmic	0			Zotu1339	Bacteria;Bacteroidetes;Bacteroidia;Bacteroidales;Muribaculaceae;Muribaculaceae_unclassified;Muribaculaceae_unclassified;	2.26814e-10	rhythmic	94.8098	0.000132391	rhythmic	49.0491
Zotu1337	Bacteria;Firmicutes;Clostridia;Clostridiales;Lachnospiraceae;KE159538_g;KE159538_g_unclassified;	1	arrhythmic	0	1	arrhythmic	0			Zotu136	Bacteria;Bacteroidetes;Bacteroidia;Bacteroidales;Muribaculaceae;PAC001068_g;PAC001070_s;	0.0520721	arrhythmic	44.3477	1	arrhythmic	17.0587
Zotu13585	Bacteria;Firmicutes;Clostridia;Clostridiales;Lachnospiraceae;PAC000664_g;AB606242_s;	1	arrhythmic	0	1	arrhythmic	0			Zotu1389	Bacteria;Bacteroidetes;Bacteroidia;Bacteroidales;Muribaculaceae;PAC001068_g;PAC002450_s;	0.000623534	rhythmic	24.2543	0.0748799	arrhythmic	27.6205
Zotu136	Bacteria;Bacteroidetes;Bacteroidia;Bacteroidales;Muribaculaceae;PAC001068_g;PAC001070_s;	1	arrhythmic	3430.24	0.0529819	arrhythmic	0			Zotu14	Bacteria;Bacteroidetes;Bacteroidia;Bacteroidales;Muribaculaceae;PAC001068_g;PAC001070_s;	0.121782	arrhythmic	67.9923	1	arrhythmic	41.0996
Zotu13710	Bacteria;Firmicutes;Clostridia;Clostridiales;Lachnospiraceae;PAC000664_g;PAC001082_s;	1	arrhythmic	136.669	1	arrhythmic	36.5956			Zotu1422	Bacteria;Firmicutes;Bacilli;Lactobacillales;Lactobacillaceae;Lactobacillus;Lactobacillus_animalis;	0.000166758	rhythmic	41.867	0.00302097	rhythmic	57.9143
Zotu13798	Bacteria;Firmicutes;Clostridia;Clostridiales;Lachnospiraceae;PAC000664_g;PAC000664_g_unclassified;	1	arrhythmic	0	1	arrhythmic	0			Zotu1428	Bacteria;Bacteroidetes;Bacteroidia;Bacteroidales;Muribaculaceae;PAC001112_g;PAC001113_s;	5.60691e-08	rhythmic	35.2977	1	arrhythmic	10.7125
Zotu1384	Bacteria;Firmicutes;Clostridia;Clostridiales;Lachnospiraceae;KE159538_g;KE159538_g_unclassified;	1	arrhythmic	0	1	arrhythmic	0			Zotu1441	Bacteria;Firmicutes;Bacilli;Lactobacillales;Lactobacillaceae;Lactobacillus;Lactobacillus_animalis;	0.000336381	rhythmic	42.3832	0.00109698	rhythmic	71.7372
Zotu13843	Bacteria;Cyanobacteria;Vampirovibrio_c;FR888536_o;FR888536_f;FR888536_g;PAC001797_s;	1	arrhythmic	179.776	1	arrhythmic	225.356			Zotu1444	Bacteria;Firmicutes;Clostridia;Clostridiales;Lachnospiraceae;KE159538_g;KE159538_s;	0.158552	arrhythmic	21.7203	0.000187221	rhythmic	92.4756
Zotu13946	Bacteria;Firmicutes;Clostridia;Clostridiales;Ruminococcaceae;PAC000661_g;PAC002109_s;	1	arrhythmic	0	1	arrhythmic	83.6454			Zotu1450	Bacteria;Bacteroidetes;Bacteroidia;Bacteroidales;Muribaculaceae;PAC001068_g;PAC002450_s;	0.00254053	rhythmic	15.8762	0.0610907	arrhythmic	22.9956
Zotu13990	Bacteria;Bacteroidetes;Bacteroidia;Bacteroidales;Porphyromonadaceae;Parabacteroides;Parabacteroides_goldsteinii;	1	arrhythmic	168.691	0.82881	arrhythmic	101.701			Zotu14569	Bacteria;Firmicutes;Clostridia;Clostridiales;Christensenellaceae;PAC001360_g;HM844308_s;	1	arrhythmic	0.791518	0.440004	arrhythmic	6.71955
Zotu14	Bacteria;Bacteroidetes;Bacteroidia;Bacteroidales;Muribaculaceae;PAC001068_g;PAC001070_s;	1	arrhythmic	5298.66	0.0112268	rhythmic	0			Zotu1458	Bacteria;Bacteroidetes;Bacteroidia;Bacteroidales;Odoribacteraceae;Odoribacter;AB606328_s;	1	arrhythmic	13.0171	0.0287645	rhythmic	22.5232
Zotu1421	Bacteria;Bacteroidetes;Bacteroidia;Bacteroidales;Prevotellaceae;Prevotella;DQ777952_s;	1	arrhythmic	490.675	1	arrhythmic	317.806			Zotu1468	Bacteria;Firmicutes;Clostridia;Clostridiales;Lachnospiraceae;PAC001091_g;PAC001558_s;	0.902711	arrhythmic	36.6176	0.0495864	rhythmic	68.6077
Zotu1428	Bacteria;Bacteroidetes;Bacteroidia;Bacteroidales;Muribaculaceae;PAC001112_g;PAC001113_s;	0.330354	arrhythmic	299.064	1	arrhythmic	332.611			Zotu147	Bacteria;Bacteroidetes;Bacteroidia;Bacteroidales;Muribaculaceae;PAC001112_g;PAC001112_s;	6.63732e-05	rhythmic	90.2949	1	arrhythmic	40.1637
Zotu1444	Bacteria;Firmicutes;Clostridia;Clostridiales;Lachnospiraceae;KE159538_g;KE159538_s;	1	arrhythmic	336.506	1	arrhythmic	97.3965			Zotu1488	Bacteria;Bacteroidetes;Bacteroidia;Bacteroidales;Muribaculaceae;PAC001074_g;PAC001074_s;	1.62485e-07	rhythmic	19.6917	1	arrhythmic	5.46076
Zotu147	Bacteria;Bacteroidetes;Bacteroidia;Bacteroidales;Muribaculaceae;PAC001112_g;PAC001112_s;	0.518384	arrhythmic	661.081	0.627869	arrhythmic	726.81			Zotu1500	Bacteria;Bacteroidetes;Bacteroidia;Bacteroidales;Rikenellaceae;Alistipes;PAC001060_s;	0.0045348	rhythmic	29.8101	0.000505038	rhythmic	32.7628
Zotu1500	Bacteria;Bacteroidetes;Bacteroidia;Bacteroidales;Rikenellaceae;Alistipes;PAC001060_s;	1	arrhythmic	413.593	1	arrhythmic	195.066			Zotu15047	Bacteria;Firmicutes;Clostridia;Clostridiales;Lachnospiraceae;Clostridium_g21;KE159781_s;	1	arrhythmic	7.23243	0.153824	arrhythmic	15.3097
Zotu15129	Bacteria;Firmicutes;Clostridia;Clostridiales;Ruminococcaceae;PAC000661_g;PAC002104_s;	1	arrhythmic	96.2997	1	arrhythmic	30.6064			Zotu15183	Bacteria;Firmicutes;Bacilli;Lactobacillales;Lactobacillaceae;Lactobacillus;Lactobacillus_unclassified;	1.02349e-05	rhythmic	12.4575	1	arrhythmic	1.18339
Zotu15322	Bacteria;Firmicutes;Clostridia;Clostridiales;Ruminococcaceae;PAC001402_g;PAC001546_s;	1	arrhythmic	143.06	1	arrhythmic	123.323			Zotu15293	Bacteria;Firmicutes;Clostridia;Clostridiales;Ruminococcaceae;Agathobaculum;PAC001688_s;	0.0128014	rhythmic	7.8618	0.0119388	rhythmic	13.9742
Zotu1552	Bacteria;Firmicutes;Bacilli;Lactobacillales;Lactobacillaceae;Lactobacillus;Lactobacillus_johnsonii;	1	arrhythmic	31.7384	1	arrhythmic	0			Zotu1543	Bacteria;Bacteroidetes;Bacteroidia;Bacteroidales;Muribaculaceae;PAC001074_g;PAC001074_s;	4.81286e-05	rhythmic	20.7766	1	arrhythmic	5.21052
Zotu156	Bacteria;Bacteroidetes;Bacteroidia;Bacteroidales;Muribaculaceae;PAC000186_g;PAC001064_s;	0.00779103	rhythmic	1678.84	0.000757066	rhythmic	1189.04			Zotu1552	Bacteria;Firmicutes;Bacilli;Lactobacillales;Lactobacillaceae;Lactobacillus;Lactobacillus_johnsonii;	0.000102588	rhythmic	194.809	1	arrhythmic	2.20214
Zotu159	Bacteria;Bacteroidetes;Bacteroidia;Bacteroidales;Rikenellaceae;Alistipes;PAC002444_s;	0.0276818	rhythmic	415.335	0.123443	arrhythmic	612.924			Zotu156	Bacteria;Bacteroidetes;Bacteroidia;Bacteroidales;Muribaculaceae;PAC000186_g;PAC001064_s;	7.15693e-06	rhythmic	102.231	0.0229171	rhythmic	83.7067
Zotu1596	Bacteria;Bacteroidetes;Bacteroidia;Bacteroidales;Muribaculaceae;PAC000198_g;PAC001075_s;	0.0466732	rhythmic	199.82	0.0679654	arrhythmic	194.866			Zotu1572	Bacteria;Bacteroidetes;Bacteroidia;Bacteroidales;Muribaculaceae;PAC000186_g;PAC001065_s;	8.43724e-09	rhythmic	43.0065	3.04178e-05	rhythmic	19.1518
Zotu1606	Bacteria;Firmicutes;Clostridia;Clostridiales;Lachnospiraceae;PAC000664_g;PAC000664_g_unclassified;	1	arrhythmic	1003.76	1	arrhythmic	133.29			Zotu1578	Bacteria;Bacteroidetes;Bacteroidia;Bacteroidales;Muribaculaceae;PAC001068_g;PAC001072_s;	5.66584e-09	rhythmic	33.8688	0.229075	arrhythmic	21.6692
Zotu1608	Bacteria;Firmicutes;Clostridia;Clostridiales;Lachnospiraceae;KE159538_g;PAC002428_s;	1	arrhythmic	0	1	arrhythmic	0			Zotu159	Bacteria;Bacteroidetes;Bacteroidia;Bacteroidales;Rikenellaceae;Alistipes;PAC002444_s;	0.000657679	rhythmic	73.8939	0.000942709	rhythmic	109.554
Zotu16153	Bacteria;Proteobacteria;Alphaproteobacteria;Rhodospirillales;Rhodospirillaceae;LARJ_g;PAC000185_s;	0.65814	arrhythmic	266.899	1	arrhythmic	76.9967			Zotu1596	Bacteria;Bacteroidetes;Bacteroidia;Bacteroidales;Muribaculaceae;PAC000198_g;PAC001075_s;	6.71904e-08	rhythmic	41.7647	0.00302097	rhythmic	19.3643
Zotu16186	Bacteria;Firmicutes;Clostridia;Clostridiales;Lachnospiraceae;Lachnospiraceae_unclassified;Lachnospiraceae_unclassified;	1	arrhythmic	312.735	1	arrhythmic	269.401			Zotu1632	Bacteria;Bacteroidetes;Bacteroidia;Bacteroidales;Muribaculaceae;PAC000186_g;PAC001065_s;	1.51421e-08	rhythmic	42.1453	0.00302097	rhythmic	17.2631
Zotu16221	Bacteria;Firmicutes;Clostridia;Clostridiales;Ruminococcaceae;Ruminococcus;PAC001190_s;	1	arrhythmic	0	1	arrhythmic	10.7226			Zotu1633	Bacteria;Firmicutes;Clostridia;Clostridiales;Lachnospiraceae;KE159605_g;KE159605_g_unclassified;	0.121782	arrhythmic	22.2224	0.00262704	rhythmic	51.9816
Zotu1632	Bacteria;Bacteroidetes;Bacteroidia;Bacteroidales;Muribaculaceae;PAC000186_g;PAC001065_s;	0.017171	rhythmic	170.271	0.627869	arrhythmic	0			Zotu1638	Bacteria;Bacteroidetes;Bacteroidia;Bacteroidales;Muribaculaceae;Muribaculaceae_unclassified;Muribaculaceae_unclassified;	1.02701e-08	rhythmic	60.6413	0.000430101	rhythmic	47.5029
Zotu1633	Bacteria;Firmicutes;Clostridia;Clostridiales;Lachnospiraceae;KE159605_g;KE159605_g_unclassified;	0.75652	arrhythmic	39.1077	1	arrhythmic	89.8904			Zotu1650	Bacteria;Firmicutes;Bacilli;Lactobacillales;Lactobacillaceae;Lactobacillus;Lactobacillus_johnsonii;	3.48229e-05	rhythmic	54.9745	1	arrhythmic	0.323142
Zotu16357	Bacteria;Firmicutes;Clostridia;Clostridiales;Lachnospiraceae;PAC001138_g;PAC001775_s;	1	arrhythmic	133.76	1	arrhythmic	193.21			Zotu1651	Bacteria;Firmicutes;Bacilli;Lactobacillales;Lactobacillaceae;Lactobacillus;Lactobacillus_animalis;	0.000589389	rhythmic	48.9368	0.00109698	rhythmic	97.55
Zotu16502	Bacteria;Firmicutes;Clostridia;Clostridiales;Christensenellaceae;PAC001360_g;PAC001360_g_unclassified;	1	arrhythmic	9.27861	1	arrhythmic	14.9936			Zotu16705	Bacteria;Firmicutes;Clostridia;Clostridiales;Lachnospiraceae;PAC000692_g;PAC001666_s;	0.158552	arrhythmic	6.40588	0.00346836	rhythmic	15.3514
Zotu1662	Bacteria;Firmicutes;Clostridia;Clostridiales;Lachnospiraceae;KE159538_g;PAC002428_s;	1	arrhythmic	0	1	arrhythmic	0			Zotu1671	Bacteria;Bacteroidetes;Bacteroidia;Bacteroidales;Rikenellaceae;Alistipes;PAC001060_s;	0.00546825	rhythmic	38.307	3.1507e-06	rhythmic	56.5078
Zotu16641	Bacteria;Firmicutes;Clostridia;Clostridiales;Lachnospiraceae;PAC001225_g;EU656008_s;	1	arrhythmic	0	1	arrhythmic	92.6616			Zotu1676	Bacteria;Bacteroidetes;Bacteroidia;Bacteroidales;Muribaculaceae;PAC002400_g;PAC002400_s;	0.0107617	rhythmic	48.4437	0.0181577	rhythmic	26.119
Zotu1671	Bacteria;Bacteroidetes;Bacteroidia;Bacteroidales;Rikenellaceae;Alistipes;PAC001060_s;	1	arrhythmic	345.202	1	arrhythmic	284.903			Zotu1680	Bacteria;Bacteroidetes;Bacteroidia;Bacteroidales;Muribaculaceae;PAC001112_g;PAC002441_s;	1.8791e-06	rhythmic	84.639	0.192398	arrhythmic	38.6267
Zotu1676	Bacteria;Bacteroidetes;Bacteroidia;Bacteroidales;Muribaculaceae;PAC002400_g;PAC002400_s;	0.216289	arrhythmic	177.434	0.0679654	arrhythmic	324.635			Zotu1687	Bacteria;Firmicutes;Clostridia;Clostridiales;Ruminococcaceae;Eubacterium_g8;PAC002357_s;	0.285949	arrhythmic	36.5469	0.00454988	rhythmic	24.5629
Zotu16763	Bacteria;Firmicutes;Clostridia;Clostridiales;Lachnospiraceae;PAC000664_g;PAC000664_g_unclassified;	1	arrhythmic	0	1	arrhythmic	0			Zotu1688	Bacteria;Firmicutes;Bacilli;Lactobacillales;Lactobacillaceae;Lactobacillus;Lactobacillus_animalis;	0.00170036	rhythmic	45.7577	0.0287645	rhythmic	72.7991
Zotu1679	Bacteria;Firmicutes;Clostridia;Clostridiales;Lachnospiraceae;PAC000664_g;PAC000664_g_unclassified;	1	arrhythmic	1110.5	1	arrhythmic	124.323			Zotu1705	Bacteria;Firmicutes;Clostridia;Clostridiales;Lachnospiraceae;PAC001090_g;PAC001090_s;	1	arrhythmic	16.9579	1	arrhythmic	13.6002
Zotu1680	Bacteria;Bacteroidetes;Bacteroidia;Bacteroidales;Muribaculaceae;PAC001112_g;PAC002441_s;	1	arrhythmic	219.177	0.0679654	arrhythmic	225.735			Zotu17079	Bacteria;Firmicutes;Clostridia;Clostridiales;Lachnospiraceae;KE159571_g;EU507472_s;	0.0281047	rhythmic	13.5889	0.000591932	rhythmic	19.8516
Zotu1687	Bacteria;Firmicutes;Clostridia;Clostridiales;Ruminococcaceae;Eubacterium_g8;PAC002357_s;	1	arrhythmic	126.197	1	arrhythmic	224.486			Zotu1711	Bacteria;Bacteroidetes;Bacteroidia;Bacteroidales;Muribaculaceae;Muribaculum;Muribaculum_intestinale;	5.27936e-07	rhythmic	21.9734	0.11082	arrhythmic	22.1225
Zotu1688	Bacteria;Firmicutes;Bacilli;Lactobacillales;Lactobacillaceae;Lactobacillus;Lactobacillus_animalis;	7.3958e-05	rhythmic	0	1	arrhythmic	59.5383			Zotu1716	Bacteria;Firmicutes;Clostridia;Clostridiales;Lachnospiraceae;PAC000692_g;PAC001760_s;	0.00942243	rhythmic	90.219	7.75146e-05	rhythmic	234.412
Zotu1711	Bacteria;Bacteroidetes;Bacteroidia;Bacteroidales;Muribaculaceae;Muribaculum;Muribaculum_intestinale;	0.049737	rhythmic	794.097	1	arrhythmic	237.166			Zotu1759	Bacteria;Bacteroidetes;Bacteroidia;Bacteroidales;Muribaculaceae;HM123997_g;HM123997_s;	3.79533e-07	rhythmic	28.1898	1	arrhythmic	1.4536
Zotu1728	Bacteria;Firmicutes;Clostridia;Clostridiales;Lachnospiraceae;Kineothrix;PAC001125_s;	1	arrhythmic	1882.93	1	arrhythmic	2254.15			Zotu17721	Bacteria;Firmicutes;Clostridia;Clostridiales;Lachnospiraceae;PAC000671_g;PAC001473_s;	0.724332	arrhythmic	4.18586	0.00302097	rhythmic	16.4309
Zotu1730	Bacteria;Firmicutes;Clostridia;Clostridiales;Lachnospiraceae;KE159538_g;PAC002428_s;	1	arrhythmic	0	1	arrhythmic	0			Zotu17734	Bacteria;Firmicutes;Clostridia;Clostridiales;Lachnospiraceae;Clostridium_g24;Clostridium_g24_unclassified;	0.00357767	rhythmic	7.50425	0.00118562	rhythmic	23.5125
Zotu1759	Bacteria;Bacteroidetes;Bacteroidia;Bacteroidales;Muribaculaceae;HM123997_g;HM123997_s;	0.049737	rhythmic	212.653	1	arrhythmic	94.7318			Zotu1777	Bacteria;Bacteroidetes;Bacteroidia;Bacteroidales;Bacteroidaceae;Bacteroides;Bacteroides_acidifaciens;	0.00230056	rhythmic	88.8888	1	arrhythmic	5.6861
Zotu17597	Bacteria;Firmicutes;Clostridia;Clostridiales;Lachnospiraceae;PAC001091_g;PAC002458_s;	1	arrhythmic	0	1	arrhythmic	0			Zotu178	Bacteria;Bacteroidetes;Bacteroidia;Bacteroidales;Muribaculaceae;Muribaculum;PAC001077_s;	1	arrhythmic	0.540776	1	arrhythmic	0
Zotu1772	Bacteria;Firmicutes;Clostridia;Clostridiales;Lachnospiraceae;PAC000664_g;PAC000664_g_unclassified;	1	arrhythmic	1073.35	1	arrhythmic	78.3038			Zotu1781	Bacteria;Bacteroidetes;Bacteroidia;Bacteroidales;Muribaculaceae;PAC001074_g;PAC001074_s;	8.03996e-08	rhythmic	40.5327	1	arrhythmic	5.36664
Zotu1777	Bacteria;Bacteroidetes;Bacteroidia;Bacteroidales;Bacteroidaceae;Bacteroides;Bacteroides_acidifaciens;	1	arrhythmic	352.997	0.425735	arrhythmic	233.089			Zotu1796	Bacteria;Firmicutes;Clostridia;Clostridiales;Lachnospiraceae;PAC001091_g;PAC001558_s;	0.54527	arrhythmic	12.67	0.0827442	arrhythmic	17.3824
Zotu180	Bacteria;Bacteroidetes;Bacteroidia;Bacteroidales;Muribaculaceae;PAC001112_g;PAC001112_s;	0.990965	arrhythmic	409.48	1	arrhythmic	430.959			Zotu180	Bacteria;Bacteroidetes;Bacteroidia;Bacteroidales;Muribaculaceae;PAC001112_g;PAC001112_s;	8.00178e-05	rhythmic	62.308	1	arrhythmic	27.8969
Zotu18459	Bacteria;Firmicutes;Clostridia;Clostridiales;Lachnospiraceae;PAC001681_g;PAC001755_s;	1	arrhythmic	129.879	1	arrhythmic	85.9097			Zotu182	Bacteria;Firmicutes;Clostridia;Clostridiales;Lachnospiraceae;PAC000664_g;PAC001083_s;	0.121782	arrhythmic	63.4362	0.000157597	rhythmic	127.267
Zotu1858	Bacteria;Bacteroidetes;Bacteroidia;Bacteroidales;Muribaculaceae;PAC000198_g;PAC001075_s;	0.0360551	rhythmic	293.466	0.228324	arrhythmic	165.057			Zotu1858	Bacteria;Bacteroidetes;Bacteroidia;Bacteroidales;Muribaculaceae;PAC000198_g;PAC001075_s;	1.0739e-09	rhythmic	42.0599	0.000262647	rhythmic	20.6681
Zotu18588	Bacteria;Firmicutes;Clostridia;Clostridiales;Lachnospiraceae;PAC001091_g;PAC002458_s;	1	arrhythmic	0	1	arrhythmic	0			Zotu1876	Bacteria;Firmicutes;Clostridia;Clostridiales;Lachnospiraceae;PAC001456_g;PAC001456_s;	1	arrhythmic	16.863	0.26051	arrhythmic	28.8969
Zotu18644	Bacteria;Firmicutes;Clostridia;Clostridiales;Ruminococcaceae;PAC000661_g;PAC000661_g_unclassified;	1	arrhythmic	110.276	1	arrhythmic	111.795			Zotu19132	Bacteria;Firmicutes;Bacilli;Lactobacillales;Lactobacillaceae;Lactobacillus;Lactobacillus_intestinalis;	0.382021	arrhythmic	0	1	arrhythmic	0
Zotu1876	Bacteria;Firmicutes;Clostridia;Clostridiales;Lachnospiraceae;PAC001456_g;PAC001456_s;	1	arrhythmic	39.8536	1	arrhythmic	3.7486			Zotu1938	Bacteria;Bacteroidetes;Bacteroidia;Bacteroidales;Muribaculaceae;PAC001112_g;PAC002441_s;	2.19022e-06	rhythmic	39.255	0.59404	arrhythmic	14.6108
Zotu19106	Bacteria;Firmicutes;Clostridia;Clostridiales;Ruminococcaceae;PAC000661_g;PAC000661_g_unclassified;	1	arrhythmic	24.8178	1	arrhythmic	37.5187			Zotu1951	Bacteria;Firmicutes;Clostridia;Clostridiales;Lachnospiraceae;Eubacterium_g17;PAC002487_s;	0.217614	arrhythmic	56.453	1.381e-05	rhythmic	114.603
Zotu19155	Bacteria;Firmicutes;Clostridia;Clostridiales;Ruminococcaceae;PAC000661_g;PAC000661_g_unclassified;	1	arrhythmic	67.0282	1	arrhythmic	37.8934			Zotu1953	Bacteria;Bacteroidetes;Bacteroidia;Bacteroidales;Muribaculaceae;PAC001068_g;PAC001072_s;	3.79533e-07	rhythmic	24.5777	0.0126709	rhythmic	26.0076
Zotu19569	Bacteria;Firmicutes;Clostridia;Clostridiales;Ruminococcaceae;PAC000661_g;PAC000661_g_unclassified;	1	arrhythmic	25.5076	1	arrhythmic	52.2903			Zotu1959	Bacteria;Firmicutes;Clostridia;Clostridiales;Ruminococcaceae;Eubacterium_g8;PAC002357_s;	0.312253	arrhythmic	10.2736	0.0495864	rhythmic	4.73875
Zotu19625	Bacteria;Firmicutes;Clostridia;Clostridiales;Lachnospiraceae;PAC001681_g;PAC001755_s;	1	arrhythmic	37.8957	1	arrhythmic	27.4897			Zotu1974	Bacteria;Bacteroidetes;Bacteroidia;Bacteroidales;Rikenellaceae;Alistipes;PAC001060_s;	0.0145426	rhythmic	24.9395	0.000505038	rhythmic	42.0153
Zotu1974	Bacteria;Bacteroidetes;Bacteroidia;Bacteroidales;Rikenellaceae;Alistipes;PAC001060_s;	1	arrhythmic	386.623	1	arrhythmic	284.135			Zotu1978	Bacteria;Firmicutes;Clostridia;Clostridiales;Lachnospiraceae;KE159605_g;KE159605_g_unclassified;	0.489866	arrhythmic	6.8445	0.00989704	rhythmic	20.7607
Zotu2	Bacteria;Bacteroidetes;Bacteroidia;Bacteroidales;Muribaculaceae;PAC001068_g;PAC001070_s;	1	arrhythmic	7679.77	0.00671223	rhythmic	1.81899e-12			Zotu19947	Bacteria;Firmicutes;Clostridia;Clostridiales;Lachnospiraceae;Anaerotignum;AF157052_s;	1	arrhythmic	0.142416	1	arrhythmic	5.85511
Zotu2000	Bacteria;Bacteroidetes;Bacteroidia;Bacteroidales;Rikenellaceae;Alistipes;PAC001471_s;	1	arrhythmic	304.802	1	arrhythmic	149.523			Zotu2	Bacteria;Bacteroidetes;Bacteroidia;Bacteroidales;Muribaculaceae;PAC001068_g;PAC001070_s;	0.0355893	rhythmic	96.8488	1	arrhythmic	51.2627
Zotu20185	Bacteria;Bacteroidetes;Bacteroidia;Bacteroidales;Muribaculaceae;PAC001112_g;PAC002480_s;	1	arrhythmic	403.42	1	arrhythmic	200.58			Zotu2000	Bacteria;Bacteroidetes;Bacteroidia;Bacteroidales;Rikenellaceae;Alistipes;PAC001471_s;	1	arrhythmic	4.20112	0.4071	arrhythmic	12.4357
Zotu2029	Bacteria;Firmicutes;Clostridia;Clostridiales;Ruminococcaceae;Eubacterium_g8;PAC002357_s;	1	arrhythmic	71.52	1	arrhythmic	38.0945			Zotu2023	Bacteria;Bacteroidetes;Bacteroidia;Bacteroidales;Muribaculaceae;PAC001112_g;PAC002441_s;	1.61025e-06	rhythmic	24.8416	0.0827442	arrhythmic	16.2701
Zotu20300	Bacteria;Firmicutes;Erysipelotrichi;Erysipelotrichales;Erysipelotrichaceae;Faecalibaculum;EU511461_s;	0.0165921	rhythmic	0	1	arrhythmic	44.3002			Zotu2029	Bacteria;Firmicutes;Clostridia;Clostridiales;Ruminococcaceae;Eubacterium_g8;PAC002357_s;	0.531118	arrhythmic	10.5234	0.00118562	rhythmic	7.94056
Zotu2033	Bacteria;Firmicutes;Clostridia;Clostridiales;Lachnospiraceae;PAC000664_g;PAC000664_g_unclassified;	1	arrhythmic	845.545	1	arrhythmic	348.579			Zotu2048	Bacteria;Firmicutes;Clostridia;Clostridiales;Lachnospiraceae;PAC000692_g;PAC001760_s;	0.00546825	rhythmic	26.941	6.45725e-05	rhythmic	75.5446
Zotu20532	Bacteria;Firmicutes;Clostridia;Clostridiales;Lachnospiraceae;Frisingicoccus;PAC001364_s;	1	arrhythmic	117.671	1	arrhythmic	121.065			Zotu2055	Bacteria;Bacteroidetes;Bacteroidia;Bacteroidales;Muribaculaceae;PAC001112_g;PAC002441_s;	5.35937e-06	rhythmic	29.5486	0.210058	arrhythmic	10.6399
Zotu2056	Bacteria;Firmicutes;Clostridia;Clostridiales;Lachnospiraceae;PAC001092_g;PAC001092_s;	1	arrhythmic	60.4348	1	arrhythmic	192.428			Zotu2056	Bacteria;Firmicutes;Clostridia;Clostridiales;Lachnospiraceae;PAC001092_g;PAC001092_s;	1	arrhythmic	5.42811	1	arrhythmic	0
Zotu2065	Bacteria;Bacteroidetes;Bacteroidia;Bacteroidales;Muribaculaceae;PAC001112_g;PAC001113_s;	0.689646	arrhythmic	180.738	1	arrhythmic	187.099			Zotu2065	Bacteria;Bacteroidetes;Bacteroidia;Bacteroidales;Muribaculaceae;PAC001112_g;PAC001113_s;	6.71904e-08	rhythmic	27.9043	1	arrhythmic	8.93475
Zotu2075	Bacteria;Firmicutes;Clostridia;Clostridiales;Lachnospiraceae;PAC001456_g;PAC001456_s;	1	arrhythmic	18.9478	1	arrhythmic	0			Zotu2075	Bacteria;Firmicutes;Clostridia;Clostridiales;Lachnospiraceae;PAC001456_g;PAC001456_s;	1	arrhythmic	8.38957	0.333835	arrhythmic	9.80896
Zotu2081	Bacteria;Bacteroidetes;Bacteroidia;Bacteroidales;Muribaculaceae;PAC001062_g;PAC001062_s;	0.130773	arrhythmic	195.233	1	arrhythmic	128.084			Zotu2077	Bacteria;Firmicutes;Clostridia;Clostridiales;Lachnospiraceae;KE159605_g;KE159605_g_unclassified;	0.371221	arrhythmic	9.9756	0.0181577	rhythmic	15.9036
Zotu2092	Bacteria;Bacteroidetes;Bacteroidia;Bacteroidales;Bacteroidaceae;Bacteroides;Bacteroides_acidifaciens;	1	arrhythmic	113.096	1	arrhythmic	56.8151			Zotu2079	Bacteria;Firmicutes;Bacilli;Lactobacillales;Lactobacillaceae;Lactobacillus;Lactobacillus_johnsonii;	0.000199658	rhythmic	46.9136	1	arrhythmic	0
Zotu2105	Bacteria;Bacteroidetes;Bacteroidia;Bacteroidales;Muribaculaceae;PAC002400_g;PAC002400_s;	1	arrhythmic	261.311	0.00393127	rhythmic	301.034			Zotu2081	Bacteria;Bacteroidetes;Bacteroidia;Bacteroidales;Muribaculaceae;PAC001062_g;PAC001062_s;	1.37821e-06	rhythmic	47.4028	0.295064	arrhythmic	18.0463
Zotu2162	Bacteria;Firmicutes;Clostridia;Clostridiales;Lachnospiraceae;KE159538_g;KE159538_g_unclassified;	1	arrhythmic	0	1	arrhythmic	0			Zotu2092	Bacteria;Bacteroidetes;Bacteroidia;Bacteroidales;Bacteroidaceae;Bacteroides;Bacteroides_acidifaciens;	0.0012479	rhythmic	27.5116	1	arrhythmic	3.49508
Zotu2182	Bacteria;Bacteroidetes;Bacteroidia;Bacteroidales;Bacteroidaceae;Bacteroides;Bacteroides_acidifaciens;	1	arrhythmic	128.917	0.518384	arrhythmic	104.419			Zotu2105	Bacteria;Bacteroidetes;Bacteroidia;Bacteroidales;Muribaculaceae;PAC002400_g;PAC002400_s;	0.0139474	rhythmic	29.2812	0.0161286	rhythmic	15.1599
Zotu2207	Bacteria;Bacteroidetes;Bacteroidia;Bacteroidales;Muribaculaceae;Muribaculaceae_unclassified;Muribaculaceae_unclassified;	0.366001	arrhythmic	0	1	arrhythmic	283.065			Zotu2126	Bacteria;Firmicutes;Clostridia;Clostridiales;Lachnospiraceae;PAC001091_g;PAC001558_s;	0.637792	arrhythmic	12.0074	0.0229171	rhythmic	20.3904
Zotu22376	Bacteria;Firmicutes;Clostridia;Clostridiales;Lachnospiraceae;PAC000692_g;PAC001745_s;	1	arrhythmic	136.498	1	arrhythmic	69.902			Zotu2127	Bacteria;Firmicutes;Clostridia;Clostridiales;Lachnospiraceae;KE159605_g;KE159605_g_unclassified;	0.23144	arrhythmic	5.49132	0.00147764	rhythmic	18.4599
Zotu2239	Bacteria;Bacteroidetes;Bacteroidia;Bacteroidales;Bacteroidaceae;Bacteroides;Bacteroides_acidifaciens;	1	arrhythmic	89.6241	1	arrhythmic	35.5497			Zotu2146	Bacteria;Firmicutes;Clostridia;Clostridiales;Lachnospiraceae;PAC001090_g;PAC001090_s;	1	arrhythmic	30.1855	1	arrhythmic	15.9281
Zotu2249	Bacteria;Bacteroidetes;Bacteroidia;Bacteroidales;Muribaculaceae;PAC000198_g;PAC001139_s;	0.0410534	rhythmic	536.122	1	arrhythmic	138.448			Zotu2160	Bacteria;Bacteroidetes;Bacteroidia;Bacteroidales;Muribaculaceae;PAC001074_g;PAC001074_s;	1.8791e-06	rhythmic	28.417	0.903083	arrhythmic	7.35659
Zotu2270	Bacteria;Firmicutes;Clostridia;Clostridiales;Lachnospiraceae;KE159571_g;KE159641_s;	1	arrhythmic	220.552	0.0722642	arrhythmic	151.979			Zotu2182	Bacteria;Bacteroidetes;Bacteroidia;Bacteroidales;Bacteroidaceae;Bacteroides;Bacteroides_acidifaciens;	0.00280339	rhythmic	36.802	1	arrhythmic	4.0139
Zotu22761	Bacteria;Firmicutes;Clostridia;Clostridiales;Ruminococcaceae;PAC000661_g;PAC002103_s;	1	arrhythmic	53.5795	1	arrhythmic	151.66			Zotu2199	Bacteria;Firmicutes;Clostridia;Clostridiales;Lachnospiraceae;PAC000692_g;PAC001760_s;	0.0158284	rhythmic	34.3539	0.000132391	rhythmic	98.059
Zotu2288	Bacteria;Firmicutes;Clostridia;Clostridiales;Lachnospiraceae;LLKB_g;PAC001383_s;	1	arrhythmic	0	1	arrhythmic	0			Zotu2207	Bacteria;Bacteroidetes;Bacteroidia;Bacteroidales;Muribaculaceae;Muribaculaceae_unclassified;Muribaculaceae_unclassified;	2.63546e-11	rhythmic	97.1811	0.000221969	rhythmic	50.6392
Zotu2289	Bacteria;Firmicutes;Clostridia;Clostridiales;Lachnospiraceae;KE159571_g;PAC001933_s;	1	arrhythmic	62.1764	1	arrhythmic	5.1477			Zotu2234	Bacteria;Firmicutes;Clostridia;Clostridiales;Lachnospiraceae;PAC001090_g;PAC001090_s;	1	arrhythmic	20.1137	1	arrhythmic	8.14714
Zotu2290	Bacteria;Bacteroidetes;Bacteroidia;Bacteroidales;Muribaculaceae;Muribaculum;Muribaculum_intestinale;	0.103604	arrhythmic	417.18	1	arrhythmic	173.412			Zotu2239	Bacteria;Bacteroidetes;Bacteroidia;Bacteroidales;Bacteroidaceae;Bacteroides;Bacteroides_acidifaciens;	0.0012479	rhythmic	33.1184	1	arrhythmic	5.35514
Zotu2293	Bacteria;Bacteroidetes;Bacteroidia;Bacteroidales;Rikenellaceae;Alistipes;PAC001471_s;	1	arrhythmic	182.176	1	arrhythmic	74.3992			Zotu2249	Bacteria;Bacteroidetes;Bacteroidia;Bacteroidales;Muribaculaceae;PAC000198_g;PAC001139_s;	0.238722	arrhythmic	29.4517	1	arrhythmic	12.3619
Zotu23	Bacteria;Bacteroidetes;Bacteroidia;Bacteroidales;Muribaculaceae;PAC000186_g;PAC001064_s;	0.00535063	rhythmic	2760.3	0.00723306	rhythmic	1587.9			Zotu2264	Bacteria;Firmicutes;Clostridia;Clostridiales;Lachnospiraceae;PAC000692_g;PAC001760_s;	0.00862092	rhythmic	23.3285	0.000187221	rhythmic	74.3285
Zotu2321	Bacteria;Bacteroidetes;Bacteroidia;Bacteroidales;Bacteroidaceae;Bacteroides;Bacteroides_unclassified;	1	arrhythmic	560.414	1	arrhythmic	1184.71			Zotu2270	Bacteria;Firmicutes;Clostridia;Clostridiales;Lachnospiraceae;KE159571_g;KE159641_s;	1	arrhythmic	6.11971	0.0134884	rhythmic	20.4789
Zotu2324	Bacteria;Firmicutes;Clostridia;Clostridiales;Lachnospiraceae;Kineothrix;PAC001125_s;	1	arrhythmic	459.863	1	arrhythmic	552.249			Zotu2276	Bacteria;Proteobacteria;Betaproteobacteria;Burkholderiales;Sutterellaceae;Parasutterella;PAC002476_s;	2.71414e-07	rhythmic	44.0722	0.0204133	rhythmic	23.3767
Zotu2343	Bacteria;Bacteroidetes;Bacteroidia;Bacteroidales;Muribaculaceae;PAC001068_g;PAC001069_s;	0.0384806	rhythmic	638.77	0.404948	arrhythmic	2.27374e-13			Zotu2287	Bacteria;Firmicutes;Clostridia;Clostridiales;Lachnospiraceae;PAC001456_g;PAC001456_s;	1	arrhythmic	5.45508	0.423552	arrhythmic	10.4787
Zotu23846	Bacteria;Firmicutes;Erysipelotrichi;Erysipelotrichales;Erysipelotrichaceae;Coprobacillus;PAC001363_s;	1	arrhythmic	15.4248	1	arrhythmic	65.0931			Zotu2288	Bacteria;Firmicutes;Clostridia;Clostridiales;Lachnospiraceae;LLKB_g;PAC001383_s;	1	arrhythmic	14.0903	0.00171055	rhythmic	30.5313
Zotu2392	Bacteria;Firmicutes;Clostridia;Clostridiales;Ruminococcaceae;Eubacterium_g8;PAC002357_s;	1	arrhythmic	90.3438	1	arrhythmic	71.7144			Zotu2289	Bacteria;Firmicutes;Clostridia;Clostridiales;Lachnospiraceae;KE159571_g;PAC001933_s;	0.415451	arrhythmic	34.0944	0.000430101	rhythmic	52.1567
Zotu2402	Bacteria;Bacteroidetes;Bacteroidia;Bacteroidales;Muribaculaceae;PAC000186_g;PAC001065_s;	0.017171	rhythmic	0	0.425735	arrhythmic	1207.25			Zotu2290	Bacteria;Bacteroidetes;Bacteroidia;Bacteroidales;Muribaculaceae;Muribaculum;Muribaculum_intestinale;	3.44385e-06	rhythmic	22.7514	0.00519893	rhythmic	24.3601
Zotu24560	Bacteria;Firmicutes;Clostridia;Clostridiales;Ruminococcaceae;PAC000661_g;PAC000661_g_unclassified;	1	arrhythmic	0	1	arrhythmic	0			Zotu2293	Bacteria;Bacteroidetes;Bacteroidia;Bacteroidales;Rikenellaceae;Alistipes;PAC001471_s;	1	arrhythmic	4.62213	1	arrhythmic	2.02875
Zotu2458	Bacteria;Bacteroidetes;Bacteroidia;Bacteroidales;Muribaculaceae;PAC001068_g;PAC001069_s;	0.000309908	rhythmic	418.633	0.155146	arrhythmic	0			Zotu23	Bacteria;Bacteroidetes;Bacteroidia;Bacteroidales;Muribaculaceae;PAC000186_g;PAC001064_s;	1.37821e-06	rhythmic	136.33	0.00675655	rhythmic	108.783
Zotu25118	Bacteria;Firmicutes;Clostridia;Clostridiales;Ruminococcaceae;Oscillibacter;PAC001706_s;	1	arrhythmic	283.676	1	arrhythmic	94.574			Zotu2312	Bacteria;Bacteroidetes;Bacteroidia;Bacteroidales;Muribaculaceae;Muribaculaceae_unclassified;Muribaculaceae_unclassified;	6.95565e-10	rhythmic	57.3008	0.000157597	rhythmic	32.2632
Zotu2525	Bacteria;Bacteroidetes;Bacteroidia;Bacteroidales;Muribaculaceae;PAC000198_g;PAC000198_g_unclassified;	0.00207843	rhythmic	321.751	0.385047	arrhythmic	0			Zotu2331	Bacteria;Bacteroidetes;Bacteroidia;Bacteroidales;Muribaculaceae;PAC001068_g;PAC002450_s;	0.000472153	rhythmic	18.125	0.638641	arrhythmic	13.8812
Zotu2534	Bacteria;Firmicutes;Clostridia;Clostridiales;Lachnospiraceae;KE159538_g;KE159538_s;	1	arrhythmic	0	1	arrhythmic	161.814			Zotu2343	Bacteria;Bacteroidetes;Bacteroidia;Bacteroidales;Muribaculaceae;PAC001068_g;PAC001069_s;	6.71904e-08	rhythmic	33.6304	0.295064	arrhythmic	10.7951
Zotu2541	Bacteria;Firmicutes;Clostridia;Clostridiales;Lachnospiraceae;KE159538_g;PAC002428_s;	1	arrhythmic	0	1	arrhythmic	0			Zotu2347	Bacteria;Firmicutes;Clostridia;Clostridiales;Lachnospiraceae;KE159600_g;EU511112_s;	0.0992941	arrhythmic	23.7122	0.0676777	arrhythmic	34.4489
Zotu2548	Bacteria;Firmicutes;Clostridia;Clostridiales;Lachnospiraceae;Kineothrix;PAC001125_s;	1	arrhythmic	448.843	1	arrhythmic	528.882			Zotu2351	Bacteria;Firmicutes;Clostridia;Clostridiales;Lachnospiraceae;Eubacterium_g17;PAC002487_s;	0.143841	arrhythmic	13.1829	0.000692507	rhythmic	26.7741
Zotu2552	Bacteria;Bacteroidetes;Bacteroidia;Bacteroidales;Muribaculaceae;PAC000198_g;PAC000198_g_unclassified;	0.0139097	rhythmic	0	1	arrhythmic	96.3856			Zotu2353	Bacteria;Firmicutes;Clostridia;Clostridiales;Lachnospiraceae;Eubacterium_g17;Eubacterium_g17_unclassified;	0.382021	arrhythmic	13.9297	4.45175e-05	rhythmic	32.0646
Zotu256	Bacteria;Bacteroidetes;Bacteroidia;Bacteroidales;Bacteroidaceae;Bacteroides;PAC002443_s;	1	arrhythmic	1357.32	1	arrhythmic	1174.13			Zotu2363	Bacteria;Firmicutes;Clostridia;Clostridiales;Lachnospiraceae;PAC001091_g;PAC001558_s;	1	arrhythmic	10.7728	0.0827442	arrhythmic	20.6111
Zotu2561	Bacteria;Firmicutes;Clostridia;Clostridiales;Lachnospiraceae;KE159538_g;KE159538_g_unclassified;	1	arrhythmic	0	1	arrhythmic	0			Zotu2367	Bacteria;Bacteroidetes;Bacteroidia;Bacteroidales;Muribaculaceae;HM123997_g;HM123997_s;	7.3059e-07	rhythmic	21.1583	1	arrhythmic	5.83341
Zotu26	Bacteria;Bacteroidetes;Bacteroidia;Bacteroidales;Muribaculaceae;PAC001068_g;PAC001070_s;	1	arrhythmic	5046.68	0.0045903	rhythmic	0			Zotu2381	Bacteria;Proteobacteria;Deltaproteobacteria;Desulfovibrionales;Desulfovibrionaceae;Desulfovibrio;PAC001079_s;	0.246004	arrhythmic	15.028	0.000221969	rhythmic	34.6723
Zotu2604	Bacteria;Bacteroidetes;Bacteroidia;Bacteroidales;Rikenellaceae;Alistipes;PAC001060_s;	1	arrhythmic	305.447	1	arrhythmic	232.585			Zotu2392	Bacteria;Firmicutes;Clostridia;Clostridiales;Ruminococcaceae;Eubacterium_g8;PAC002357_s;	0.590233	arrhythmic	17.0658	0.0550743	arrhythmic	8.92454
Zotu261	Bacteria;Bacteroidetes;Bacteroidia;Bacteroidales;Muribaculaceae;PAC001112_g;PAC001112_s;	0.518384	arrhythmic	400.381	0.146607	arrhythmic	600.736			Zotu2399	Bacteria;Firmicutes;Clostridia;Clostridiales;Lachnospiraceae;KE159605_g;KE159605_g_unclassified;	0.0448048	rhythmic	10.5441	0.00989704	rhythmic	14.1278
Zotu2624	Bacteria;Bacteroidetes;Bacteroidia;Bacteroidales;Muribaculaceae;PAC000198_g;PAC001075_s;	0.0466732	rhythmic	143.212	0.0466732	rhythmic	101.318			Zotu2418	Bacteria;Firmicutes;Clostridia;Clostridiales;Lachnospiraceae;KE159600_g;PAC001232_s;	0.277468	arrhythmic	17.2596	0.00197683	rhythmic	39.495
Zotu2625	Bacteria;Firmicutes;Clostridia;Clostridiales;Lachnospiraceae;KE159538_g;PAC002428_s;	1	arrhythmic	0	1	arrhythmic	0			Zotu2425	Bacteria;Firmicutes;Bacilli;Lactobacillales;Lactobacillaceae;Lactobacillus;Lactobacillus_johnsonii;	0.000177311	rhythmic	57.4703	1	arrhythmic	0.0531897
Zotu2642	Bacteria;Bacteroidetes;Bacteroidia;Bacteroidales;Muribaculaceae;Muribaculaceae_unclassified;Muribaculaceae_unclassified;	1	arrhythmic	161.568	0.49373	arrhythmic	0			Zotu2457	Bacteria;Bacteroidetes;Bacteroidia;Bacteroidales;Muribaculaceae;PAC000198_g;PAC001139_s;	0.077756	arrhythmic	38.861	1	arrhythmic	11.937
Zotu2649	Bacteria;Bacteroidetes;Bacteroidia;Bacteroidales;Muribaculaceae;PAC000198_g;PAC001139_s;	1	arrhythmic	70.4277	1	arrhythmic	104.458			Zotu247	Bacteria;Bacteroidetes;Bacteroidia;Bacteroidales;Prevotellaceae;Prevotella;PAC002481_s;	0.0133521	rhythmic	190.182	1	arrhythmic	42.1697
Zotu2666	Bacteria;Firmicutes;Clostridia;Clostridiales;Lachnospiraceae;PAC001456_g;PAC001456_s;	1	arrhythmic	26.5679	1	arrhythmic	10.7848			Zotu2483	Bacteria;Bacteroidetes;Bacteroidia;Bacteroidales;Muribaculaceae;PAC001112_g;PAC002441_s;	0.000102588	rhythmic	23.372	0.551974	arrhythmic	8.42506
Zotu2679	Bacteria;Bacteroidetes;Bacteroidia;Bacteroidales;Muribaculaceae;Muribaculaceae_unclassified;Muribaculaceae_unclassified;	1	arrhythmic	141.222	1	arrhythmic	96.6884			Zotu2486	Bacteria;Firmicutes;Bacilli;Lactobacillales;Lactobacillaceae;Lactobacillus;Lactobacillus_animalis;	0.000733272	rhythmic	45.8441	0.00282401	rhythmic	46.6471
Zotu2739	Bacteria;Firmicutes;Clostridia;Clostridiales;Lachnospiraceae;Kineothrix;PAC001125_s;	1	arrhythmic	422.174	1	arrhythmic	497.833			Zotu2487	Bacteria;Bacteroidetes;Bacteroidia;Bacteroidales;Muribaculaceae;PAC001062_g;PAC001062_s;	3.71091e-05	rhythmic	15.219	0.192398	arrhythmic	8.82165
Zotu2745	Bacteria;Bacteroidetes;Bacteroidia;Bacteroidales;Muribaculaceae;PAC001066_g;PAC001066_s;	0.000234823	rhythmic	1103.8	0.254176	arrhythmic	920.555			Zotu2503	Bacteria;Firmicutes;Clostridia;Clostridiales;Ruminococcaceae;Ruminococcus;PAC001122_s;	0.00688794	rhythmic	36.6122	1	arrhythmic	0
Zotu2747	Bacteria;Firmicutes;Clostridia;Clostridiales;Lachnospiraceae;Clostridium_g24;PAC001374_s;	1	arrhythmic	96.5421	1	arrhythmic	51.5787			Zotu2525	Bacteria;Bacteroidetes;Bacteroidia;Bacteroidales;Muribaculaceae;PAC000198_g;PAC000198_g_unclassified;	0.23144	arrhythmic	13.004	1	arrhythmic	3.09203
Zotu2772	Bacteria;Firmicutes;Clostridia;Clostridiales;Lachnospiraceae;Kineothrix;PAC001125_s;	1	arrhythmic	419.746	1	arrhythmic	357.622			Zotu2534	Bacteria;Firmicutes;Clostridia;Clostridiales;Lachnospiraceae;KE159538_g;KE159538_s;	0.192059	arrhythmic	48.0283	4.45175e-05	rhythmic	181.459
Zotu2791	Bacteria;Firmicutes;Clostridia;Clostridiales;Ruminococcaceae;Eubacterium_g8;PAC002357_s;	1	arrhythmic	46.4861	1	arrhythmic	45.8433			Zotu2552	Bacteria;Bacteroidetes;Bacteroidia;Bacteroidales;Muribaculaceae;PAC000198_g;PAC000198_g_unclassified;	0.321611	arrhythmic	8.18468	1	arrhythmic	4.38393
Zotu2810	Bacteria;Bacteroidetes;Bacteroidia;Bacteroidales;Bacteroidaceae;Bacteroides;Bacteroides_acidifaciens;	1	arrhythmic	157.763	0.313695	arrhythmic	88.9543			Zotu2557	Bacteria;Bacteroidetes;Bacteroidia;Bacteroidales;Muribaculaceae;PAC001062_g;PAC001062_s;	5.35937e-06	rhythmic	14.2925	0.271495	arrhythmic	4.6266
Zotu2864	Bacteria;Firmicutes;Clostridia;Clostridiales;Lachnospiraceae;PAC000664_g;PAC000664_g_unclassified;	1	arrhythmic	644.827	1	arrhythmic	173.139			Zotu256	Bacteria;Bacteroidetes;Bacteroidia;Bacteroidales;Bacteroidaceae;Bacteroides;PAC002443_s;	0.113839	arrhythmic	83.0662	1	arrhythmic	68.8591
Zotu287	Bacteria;Bacteroidetes;Bacteroidia;Bacteroidales;Rikenellaceae;Alistipes;PAC002444_s;	0.0112268	rhythmic	293.413	0.65814	arrhythmic	378.062			Zotu2584	Bacteria;Firmicutes;Clostridia;Clostridiales;Lachnospiraceae;PAC000692_g;PAC001760_s;	0.00862092	rhythmic	28.2924	0.000262647	rhythmic	75.0666
Zotu2889	Bacteria;Firmicutes;Clostridia;Clostridiales;Lachnospiraceae;Roseburia;PAC001271_s;	1	arrhythmic	302.688	1	arrhythmic	10.7226			Zotu26	Bacteria;Bacteroidetes;Bacteroidia;Bacteroidales;Muribaculaceae;PAC001068_g;PAC001070_s;	0.0270241	rhythmic	64.8403	1	arrhythmic	30.5515
Zotu2929	Bacteria;Bacteroidetes;Bacteroidia;Bacteroidales;Muribaculaceae;Muribaculaceae_unclassified;Muribaculaceae_unclassified;	0.570881	arrhythmic	271.575	1	arrhythmic	142.601			Zotu2604	Bacteria;Bacteroidetes;Bacteroidia;Bacteroidales;Rikenellaceae;Alistipes;PAC001060_s;	0.007882	rhythmic	24.0551	6.45725e-05	rhythmic	30.4692
Zotu2950	Bacteria;Bacteroidetes;Bacteroidia;Bacteroidales;Muribaculaceae;PAC001068_g;PAC001069_s;	0.0276818	rhythmic	203.191	0.254176	arrhythmic	0			Zotu261	Bacteria;Bacteroidetes;Bacteroidia;Bacteroidales;Muribaculaceae;PAC001112_g;PAC001112_s;	4.81286e-05	rhythmic	61.8311	1	arrhythmic	29.4593
Zotu2994	Bacteria;Firmicutes;Clostridia;Clostridiales;Lachnospiraceae;PAC001456_g;PAC001456_s;	1	arrhythmic	15.8315	1	arrhythmic	8.94997			Zotu2615	Bacteria;Bacteroidetes;Bacteroidia;Bacteroidales;Muribaculaceae;PAC001062_g;PAC001062_s;	8.00178e-05	rhythmic	11.6023	0.638641	arrhythmic	2.73654
Zotu300	Bacteria;Bacteroidetes;Bacteroidia;Bacteroidales;Muribaculaceae;PAC000186_g;PAC001064_s;	0.0816041	arrhythmic	1143.97	0.00225426	rhythmic	984.399			Zotu2624	Bacteria;Bacteroidetes;Bacteroidia;Bacteroidales;Muribaculaceae;PAC000198_g;PAC001075_s;	2.71414e-07	rhythmic	26.1942	0.00262704	rhythmic	14.4283
Zotu3016	Bacteria;Bacteroidetes;Bacteroidia;Bacteroidales;Muribaculaceae;PAC000198_g;PAC000198_g_unclassified;	0.0129561	rhythmic	127.951	0.867089	arrhythmic	108.536			Zotu2642	Bacteria;Bacteroidetes;Bacteroidia;Bacteroidales;Muribaculaceae;Muribaculaceae_unclassified;Muribaculaceae_unclassified;	4.67194e-08	rhythmic	23.7135	0.000221969	rhythmic	15.9239
Zotu3035	Bacteria;Bacteroidetes;Bacteroidia;Bacteroidales;Muribaculaceae;PAC001074_g;PAC001074_s;	0.0722642	arrhythmic	1811.4	1	arrhythmic	1135.82			Zotu2644	Bacteria;Firmicutes;Clostridia;Clostridiales;Lachnospiraceae;KE159571_g;PAC001933_s;	0.560045	arrhythmic	8.99967	0.00147764	rhythmic	19.1399
Zotu3041	Bacteria;Bacteroidetes;Bacteroidia;Bacteroidales;Muribaculaceae;PAC001068_g;PAC001069_s;	0.00779103	rhythmic	172.42	0.948123	arrhythmic	212.331			Zotu2652	Bacteria;Bacteroidetes;Bacteroidia;Bacteroidales;Muribaculaceae;PAC001068_g;PAC002450_s;	0.0021911	rhythmic	14.6122	0.121857	arrhythmic	11.3382
Zotu3085	Bacteria;Bacteroidetes;Bacteroidia;Bacteroidales;Rikenellaceae;Alistipes;PAC001471_s;	1	arrhythmic	89.0433	0.598795	arrhythmic	114.676			Zotu2663	Bacteria;Firmicutes;Bacilli;Lactobacillales;Lactobacillaceae;Lactobacillus;Lactobacillus_johnsonii;	0.000109293	rhythmic	75.2094	1	arrhythmic	0
Zotu3105	Bacteria;Bacteroidetes;Bacteroidia;Bacteroidales;Muribaculaceae;PAC001068_g;PAC001069_s;	0.0241988	rhythmic	204.571	0.268041	arrhythmic	0			Zotu2664	Bacteria;Bacteroidetes;Bacteroidia;Bacteroidales;Muribaculaceae;PAC000198_g;PAC001139_s;	0.451541	arrhythmic	8.74027	1	arrhythmic	1.56533
Zotu3194	Bacteria;Bacteroidetes;Bacteroidia;Bacteroidales;Bacteroidaceae;Bacteroides;Bacteroides_unclassified;	1	arrhythmic	184.174	1	arrhythmic	322.253			Zotu2666	Bacteria;Firmicutes;Clostridia;Clostridiales;Lachnospiraceae;PAC001456_g;PAC001456_s;	1	arrhythmic	10.2853	0.0229171	rhythmic	13.2801
Zotu3252	Bacteria;Proteobacteria;Betaproteobacteria;Burkholderiales;Sutterellaceae;Turicimonas;Turicimonas_muris;	0.000582035	rhythmic	1107.94	0.75652	arrhythmic	1.13687e-13			Zotu2679	Bacteria;Bacteroidetes;Bacteroidia;Bacteroidales;Muribaculaceae;Muribaculaceae_unclassified;Muribaculaceae_unclassified;	4.63111e-09	rhythmic	33.1492	0.000430101	rhythmic	19.2937
Zotu3272	Bacteria;Firmicutes;Clostridia;Clostridiales;Lachnospiraceae;KE159538_g;KE159538_s;	1	arrhythmic	0	1	arrhythmic	40.5064			Zotu2687	Bacteria;Firmicutes;Clostridia;Clostridiales;Christensenellaceae;PAC001360_g;PAC001360_g_unclassified;	0.0603652	arrhythmic	45.0659	0.210058	arrhythmic	42.5297
Zotu32809	Bacteria;Firmicutes;Clostridia;Clostridiales;Ruminococcaceae;Oscillibacter;Oscillibacter_unclassified;	0.039767	rhythmic	47.663	1	arrhythmic	159.996			Zotu2688	Bacteria;Firmicutes;Clostridia;Clostridiales;Lachnospiraceae;KE159600_g;PAC001232_s;	0.13912	arrhythmic	15.0323	0.00989704	rhythmic	25.4442
Zotu3291	Bacteria;Firmicutes;Clostridia;Clostridiales;Lachnospiraceae;KE159571_g;KE159641_s;	0.65814	arrhythmic	5.68434e-14	1	arrhythmic	88.4157			Zotu271	Bacteria;Firmicutes;Clostridia;Clostridiales;Lachnospiraceae;PAC000664_g;PAC001083_s;	0.0749933	arrhythmic	80.6878	5.36745e-05	rhythmic	148.871
Zotu33	Bacteria;Bacteroidetes;Bacteroidia;Bacteroidales;Muribaculaceae;PAC001068_g;PAC001070_s;	1	arrhythmic	4852.64	0.0184052	rhythmic	0			Zotu2738	Bacteria;Bacteroidetes;Bacteroidia;Bacteroidales;Muribaculaceae;PAC001074_g;PAC001074_s;	4.47918e-07	rhythmic	23.0005	0.0495864	rhythmic	8.78272
Zotu332	Bacteria;Bacteroidetes;Bacteroidia;Bacteroidales;Bacteroidaceae;Bacteroides;PAC002443_s;	1	arrhythmic	348.678	1	arrhythmic	422.001			Zotu2744	Bacteria;Firmicutes;Clostridia;Clostridiales;Lachnospiraceae;KE159600_g;PAC001232_s;	0.415451	arrhythmic	11.5173	0.0161286	rhythmic	20.9511
Zotu3334	Bacteria;Bacteroidetes;Bacteroidia;Bacteroidales;Muribaculaceae;PAC000186_g;PAC001065_s;	0.0160132	rhythmic	517.586	0.49373	arrhythmic	231.127			Zotu2745	Bacteria;Bacteroidetes;Bacteroidia;Bacteroidales;Muribaculaceae;PAC001066_g;PAC001066_s;	0.000211452	rhythmic	87.8627	0.00989704	rhythmic	36.9096
Zotu3361	Bacteria;Bacteroidetes;Bacteroidia;Bacteroidales;Rikenellaceae;Alistipes;PAC001060_s;	1	arrhythmic	132.934	1	arrhythmic	147.24			Zotu2747	Bacteria;Firmicutes;Clostridia;Clostridiales;Lachnospiraceae;Clostridium_g24;PAC001374_s;	0.0203258	rhythmic	28.2028	9.28514e-05	rhythmic	33.0762
Zotu3390	Bacteria;Bacteroidetes;Bacteroidia;Bacteroidales;Bacteroidaceae;Bacteroides;Bacteroides_unclassified;	1	arrhythmic	122.932	1	arrhythmic	236.145			Zotu2748	Bacteria;Firmicutes;Clostridia;Clostridiales;Lachnospiraceae;KE159571_g;PAC001933_s;	0.451541	arrhythmic	11.9022	9.28514e-05	rhythmic	15.4991
Zotu34	Bacteria;Bacteroidetes;Bacteroidia;Bacteroidales;Rikenellaceae;Alistipes;PAC002444_s;	0.0337696	rhythmic	1092.15	0.385047	arrhythmic	1397.6			Zotu2768	Bacteria;Proteobacteria;Betaproteobacteria;Burkholderiales;Sutterellaceae;Parasutterella;PAC002476_s;	0.000267168	rhythmic	13.1261	0.13383	arrhythmic	8.02612
Zotu3407	Bacteria;Bacteroidetes;Bacteroidia;Bacteroidales;Muribaculaceae;PAC001066_g;PAC001066_s;	0.0816041	arrhythmic	262.651	0.49373	arrhythmic	263.539			Zotu2791	Bacteria;Firmicutes;Clostridia;Clostridiales;Ruminococcaceae;Eubacterium_g8;PAC002357_s;	0.476902	arrhythmic	10.19	0.00989704	rhythmic	7.83667
Zotu3436	Bacteria;Bacteroidetes;Bacteroidia;Bacteroidales;Muribaculaceae;PAC000186_g;PAC001065_s;	0.0866695	arrhythmic	245.562	0.34778	arrhythmic	0			Zotu2810	Bacteria;Bacteroidetes;Bacteroidia;Bacteroidales;Bacteroidaceae;Bacteroides;Bacteroides_acidifaciens;	0.00340574	rhythmic	27.6305	1	arrhythmic	7.00123
Zotu3444	Bacteria;Bacteroidetes;Bacteroidia;Bacteroidales;Muribaculaceae;PAC001066_g;PAC001066_s;	0.00336105	rhythmic	404.172	0.366001	arrhythmic	240.039			Zotu287	Bacteria;Bacteroidetes;Bacteroidia;Bacteroidales;Rikenellaceae;Alistipes;PAC002444_s;	0.000336381	rhythmic	62.3984	0.00197683	rhythmic	98.7549
Zotu3448	Bacteria;Firmicutes;Clostridia;Clostridiales;Lachnospiraceae;KE159538_g;KE159538_s;	1	arrhythmic	4.40616	1	arrhythmic	85.9275			Zotu2889	Bacteria;Firmicutes;Clostridia;Clostridiales;Lachnospiraceae;Roseburia;PAC001271_s;	0.463938	arrhythmic	17.4386	0.000365595	rhythmic	67.503
Zotu345	Bacteria;Bacteroidetes;Bacteroidia;Bacteroidales;Prevotellaceae;Alloprevotella;PAC002479_s;	0.82881	arrhythmic	1028.44	1	arrhythmic	1768.71			Zotu2929	Bacteria;Bacteroidetes;Bacteroidia;Bacteroidales;Muribaculaceae;Muribaculaceae_unclassified;Muribaculaceae_unclassified;	6.91989e-09	rhythmic	36.7973	0.000187221	rhythmic	20.3463
Zotu3465	Bacteria;Proteobacteria;Betaproteobacteria;Burkholderiales;Sutterellaceae;Turicimonas;Turicimonas_muris;	0.0112268	rhythmic	0	0.867089	arrhythmic	239.723			Zotu2956	Bacteria;Bacteroidetes;Bacteroidia;Bacteroidales;Muribaculaceae;PAC000198_g;PAC001139_s;	0.0384533	rhythmic	16.4237	1	arrhythmic	6.4649
Zotu3519	Bacteria;Bacteroidetes;Bacteroidia;Bacteroidales;Muribaculaceae;PAC001066_g;PAC001066_s;	0.000109602	rhythmic	521.173	0.689646	arrhythmic	319.799			Zotu298	Bacteria;Bacteroidetes;Bacteroidia;Bacteroidales;Prevotellaceae;Prevotella;PAC002481_s;	0.007882	rhythmic	47.7181	1	arrhythmic	8.308
Zotu353	Bacteria;Bacteroidetes;Bacteroidia;Bacteroidales;Muribaculaceae;PAC001068_g;PAC001071_s;	1	arrhythmic	877.521	0.0149274	rhythmic	0			Zotu2994	Bacteria;Firmicutes;Clostridia;Clostridiales;Lachnospiraceae;PAC001456_g;PAC001456_s;	1	arrhythmic	9.39876	0.26051	arrhythmic	11.1508
Zotu354	Bacteria;Bacteroidetes;Bacteroidia;Bacteroidales;Bacteroidaceae;Bacteroides;PAC002443_s;	1	arrhythmic	365.069	1	arrhythmic	312.85			Zotu2995	Bacteria;Firmicutes;Clostridia;Clostridiales;Ruminococcaceae;Ruminococcus;PAC001122_s;	0.000733272	rhythmic	15.1196	1	arrhythmic	0
Zotu3553	Bacteria;Bacteroidetes;Bacteroidia;Bacteroidales;Muribaculaceae;PAC001067_g;PAC001067_s;	0.268041	arrhythmic	460.888	0.544089	arrhythmic	0			Zotu2999	Bacteria;Proteobacteria;Betaproteobacteria;Burkholderiales;Sutterellaceae;Parasutterella;PAC002476_s;	7.05693e-05	rhythmic	11.9461	0.192398	arrhythmic	5.2711
Zotu3574	Bacteria;Bacteroidetes;Bacteroidia;Bacteroidales;Bacteroidaceae;Bacteroides;Bacteroides_unclassified;	1	arrhythmic	136.948	1	arrhythmic	255.474			Zotu300	Bacteria;Bacteroidetes;Bacteroidia;Bacteroidales;Muribaculaceae;PAC000186_g;PAC001064_s;	2.19022e-06	rhythmic	72.1811	0.0748799	arrhythmic	67.4263
Zotu3578	Bacteria;Firmicutes;Clostridia;Clostridiales;Ruminococcaceae;Oscillibacter;PAC001188_s;	0.584838	arrhythmic	81.1296	1	arrhythmic	151.512			Zotu3016	Bacteria;Bacteroidetes;Bacteroidia;Bacteroidales;Muribaculaceae;PAC000198_g;PAC000198_g_unclassified;	0.113839	arrhythmic	8.11291	1	arrhythmic	2.77656
Zotu3586	Bacteria;Bacteroidetes;Bacteroidia;Bacteroidales;Muribaculaceae;PAC000186_g;PAC001065_s;	0.0722642	arrhythmic	348.116	1	arrhythmic	213.028			Zotu3026	Bacteria;Bacteroidetes;Bacteroidia;Bacteroidales;Muribaculaceae;PAC000198_g;PAC001139_s;	0.0582242	arrhythmic	11.3614	1	arrhythmic	3.91803
Zotu3612	Bacteria;Bacteroidetes;Bacteroidia;Bacteroidales;Bacteroidaceae;Bacteroides;Bacteroides_acidifaciens;	1	arrhythmic	113.181	1	arrhythmic	32.6249			Zotu3040	Bacteria;Firmicutes;Clostridia;Clostridiales;Lachnospiraceae;Eubacterium_g17;PAC002487_s;	0.253671	arrhythmic	19.606	5.36745e-05	rhythmic	44.2471
Zotu363	Bacteria;Bacteroidetes;Bacteroidia;Bacteroidales;Muribaculaceae;PAC001112_g;PAC001112_s;	0.330354	arrhythmic	390.527	0.627869	arrhythmic	0			Zotu3069	Bacteria;Bacteroidetes;Bacteroidia;Bacteroidales;Muribaculaceae;Muribaculaceae_unclassified;Muribaculaceae_unclassified;	8.43724e-09	rhythmic	45.1728	0.00989704	rhythmic	25.95
Zotu3656	Bacteria;Bacteroidetes;Bacteroidia;Bacteroidales;Rikenellaceae;Alistipes;PAC001061_s;	1	arrhythmic	909.588	1	arrhythmic	632.191			Zotu3085	Bacteria;Bacteroidetes;Bacteroidia;Bacteroidales;Rikenellaceae;Alistipes;PAC001471_s;	1	arrhythmic	1.10073	1	arrhythmic	1.72107
Zotu3660	Bacteria;Bacteroidetes;Bacteroidia;Bacteroidales;Muribaculaceae;PAC001067_g;PAC001067_s;	1	arrhythmic	153.833	0.689646	arrhythmic	0			Zotu3088	Bacteria;Bacteroidetes;Bacteroidia;Bacteroidales;Muribaculaceae;PAC001112_g;PAC002441_s;	3.44385e-06	rhythmic	20.4647	1	arrhythmic	7.57576
Zotu3782	Bacteria;Firmicutes;Clostridia;Clostridiales;Lachnospiraceae;PAC000664_g;PAC001104_s;	1	arrhythmic	406.014	0.254176	arrhythmic	326.696			Zotu3121	Bacteria;Firmicutes;Clostridia;Clostridiales;Christensenellaceae;PAC001360_g;PAC001360_g_unclassified;	0.0355893	rhythmic	12.9204	0.0229171	rhythmic	20.6755
Zotu3795	Bacteria;Firmicutes;Clostridia;Clostridiales;Lachnospiraceae;KE159538_g;KE159538_s;	1	arrhythmic	0	1	arrhythmic	82.0695			Zotu314	Bacteria;Bacteroidetes;Bacteroidia;Bacteroidales;Prevotellaceae;Prevotella;PAC002481_s;	0.0112322	rhythmic	62.4131	1	arrhythmic	18.5288
Zotu3802	Bacteria;Firmicutes;Clostridia;Clostridiales;Lachnospiraceae;PAC001456_g;PAC001456_s;	1	arrhythmic	30.0122	1	arrhythmic	0			Zotu316	Bacteria;Firmicutes;Clostridia;Clostridiales;Lachnospiraceae;PAC000664_g;PAC001083_s;	0.0483173	rhythmic	70.3698	3.04178e-05	rhythmic	116.072
Zotu3803	Bacteria;Proteobacteria;Betaproteobacteria;Burkholderiales;Sutterellaceae;Turicimonas;Turicimonas_muris;	0.00838855	rhythmic	0	0.49373	arrhythmic	189.679			Zotu3168	Bacteria;Firmicutes;Clostridia;Clostridiales;Lachnospiraceae;Roseburia;PAC001271_s;	0.163832	arrhythmic	5.69872	0.00127426	rhythmic	19.9081
Zotu3813	Bacteria;Firmicutes;Clostridia;Clostridiales;Lachnospiraceae;PAC002367_g;PAC002367_s;	1	arrhythmic	1922.77	1	arrhythmic	767.337			Zotu3187	Bacteria;Firmicutes;Clostridia;Clostridiales;Christensenellaceae;PAC001360_g;PAC001360_g_unclassified;	0.0281047	rhythmic	12.6584	0.662257	arrhythmic	7.43141
Zotu384	Bacteria;Bacteroidetes;Bacteroidia;Bacteroidales;Bacteroidaceae;Bacteroides;PAC002443_s;	1	arrhythmic	343.993	1	arrhythmic	250.607			Zotu3225	Bacteria;Firmicutes;Clostridia;Clostridiales;Lachnospiraceae;Eubacterium_g17;PAC002487_s;	0.134661	arrhythmic	16.5021	1.60633e-06	rhythmic	38.521
Zotu3896	Bacteria;Proteobacteria;Betaproteobacteria;Burkholderiales;Sutterellaceae;Turicimonas;Turicimonas_muris;	0.00286853	rhythmic	0	0.313695	arrhythmic	1.13687e-13			Zotu3237	Bacteria;Firmicutes;Clostridia;Clostridiales;Lachnospiraceae;KE159538_g;KE159538_s;	0.10635	arrhythmic	42.5911	7.44523e-06	rhythmic	129.604
Zotu3925	Bacteria;Bacteroidetes;Bacteroidia;Bacteroidales;Muribaculaceae;Muribaculaceae_unclassified;Muribaculaceae_unclassified;	0.867089	arrhythmic	100.947	1	arrhythmic	52.3071			Zotu3247	Bacteria;Firmicutes;Bacilli;Lactobacillales;Lactobacillaceae;Lactobacillus;Lactobacillus_animalis;	8.00178e-05	rhythmic	26.5397	0.00302097	rhythmic	42.2705
Zotu3928	Bacteria;Bacteroidetes;Bacteroidia;Bacteroidales;Muribaculaceae;PAC000198_g;PAC000198_g_unclassified;	0.0466732	rhythmic	188.982	0.65814	arrhythmic	0			Zotu3252	Bacteria;Proteobacteria;Betaproteobacteria;Burkholderiales;Sutterellaceae;Turicimonas;Turicimonas_muris;	1.12929e-10	rhythmic	31.8667	0.00397563	rhythmic	11.3657
Zotu394	Bacteria;Bacteroidetes;Bacteroidia;Bacteroidales;Muribaculaceae;PAC000186_g;PAC001065_s;	0.00264829	rhythmic	1475.04	0.447439	arrhythmic	6.25278e-13			Zotu3256	Bacteria;Firmicutes;Clostridia;Clostridiales;Lachnospiraceae;KE159605_g;KE159605_g_unclassified;	0.253671	arrhythmic	5.8513	0.000505038	rhythmic	10.5783
Zotu3987	Bacteria;Firmicutes;Clostridia;Clostridiales;Clostridiales_unclassified;Clostridiales_unclassified;Clostridiales_unclassified;	0.0139097	rhythmic	0	0.470093	arrhythmic	127.037			Zotu3268	Bacteria;Firmicutes;Clostridia;Clostridiales;Lachnospiraceae;KE159600_g;PAC001232_s;	0.574819	arrhythmic	24.233	0.0495864	rhythmic	33.5823
Zotu3988	Bacteria;Bacteroidetes;Bacteroidia;Bacteroidales;Muribaculaceae;PAC000186_g;PAC001065_s;	0.0384806	rhythmic	334.105	1	arrhythmic	202.139			Zotu3272	Bacteria;Firmicutes;Clostridia;Clostridiales;Lachnospiraceae;KE159538_g;KE159538_s;	0.11781	arrhythmic	14.3561	0.000430101	rhythmic	33.0828
Zotu401	Bacteria;Bacteroidetes;Bacteroidia;Bacteroidales;Muribaculaceae;PAC001068_g;PAC001071_s;	0.948123	arrhythmic	135.679	0.00106789	rhythmic	444.4			Zotu3277	Bacteria;Proteobacteria;Betaproteobacteria;Burkholderiales;Sutterellaceae;Parasutterella;PAC002476_s;	0.000733272	rhythmic	15.8455	0.0204133	rhythmic	14.2525
Zotu4019	Bacteria;Bacteroidetes;Bacteroidia;Bacteroidales;Bacteroidaceae;Bacteroides;Bacteroides_unclassified;	1	arrhythmic	147.551	1	arrhythmic	140.81			Zotu33	Bacteria;Bacteroidetes;Bacteroidia;Bacteroidales;Muribaculaceae;PAC001068_g;PAC001070_s;	0.0749933	arrhythmic	67.9712	1	arrhythmic	28.0331
Zotu4024	Bacteria;Bacteroidetes;Bacteroidia;Bacteroidales;Muribaculaceae;PAC001074_g;PAC001074_s;	0.022612	rhythmic	473.906	1	arrhythmic	168.553			Zotu3313	Bacteria;Firmicutes;Clostridia;Clostridiales;Lachnospiraceae;KE159571_g;PAC001933_s;	0.0805187	arrhythmic	12.0955	2.50573e-05	rhythmic	18.2103
Zotu4028	Bacteria;Bacteroidetes;Bacteroidia;Bacteroidales;Muribaculaceae;PAC001068_g;PAC001069_s;	0.049737	rhythmic	214.653	0.0410534	rhythmic	0			Zotu332	Bacteria;Bacteroidetes;Bacteroidia;Bacteroidales;Bacteroidaceae;Bacteroides;PAC002443_s;	0.0805187	arrhythmic	29.1238	1	arrhythmic	22.6145
Zotu407	Bacteria;Bacteroidetes;Bacteroidia;Bacteroidales;Prevotellaceae;Alloprevotella;PAC002479_s;	0.627869	arrhythmic	526.724	1	arrhythmic	630.153			Zotu3361	Bacteria;Bacteroidetes;Bacteroidia;Bacteroidales;Rikenellaceae;Alistipes;PAC001060_s;	0.00942243	rhythmic	16.2797	0.000157597	rhythmic	26.9312
Zotu4087	Bacteria;Firmicutes;Clostridia;Clostridiales;Lachnospiraceae;KE159538_g;KE159538_g_unclassified;	1	arrhythmic	0	1	arrhythmic	0			Zotu34	Bacteria;Bacteroidetes;Bacteroidia;Bacteroidales;Rikenellaceae;Alistipes;PAC002444_s;	0.000376954	rhythmic	220.651	7.75146e-05	rhythmic	330.865
Zotu410	Bacteria;Firmicutes;Clostridia;Clostridiales;Lachnospiraceae;KE159538_g;KE159538_s;	1	arrhythmic	850.681	1	arrhythmic	290.617			Zotu3407	Bacteria;Bacteroidetes;Bacteroidia;Bacteroidales;Muribaculaceae;PAC001066_g;PAC001066_s;	0.000166758	rhythmic	30.7783	0.00346836	rhythmic	15.6161
Zotu4115	Bacteria;Firmicutes;Erysipelotrichi;Erysipelotrichales;Erysipelotrichaceae;ASTB_g;EF603857_s;	0.415342	arrhythmic	383.47	0.282565	arrhythmic	121.805			Zotu3417	Bacteria;Firmicutes;Clostridia;Clostridiales;Lachnospiraceae;PAC001090_g;PAC001090_s;	1	arrhythmic	16.7302	1	arrhythmic	12.8968
Zotu4157	Bacteria;Firmicutes;Clostridia;Clostridiales;Lachnospiraceae;Kineothrix;PAC001125_s;	1	arrhythmic	262.871	1	arrhythmic	257.172			Zotu3431	Bacteria;Firmicutes;Clostridia;Clostridiales;Lachnospiraceae;PAC000692_g;PAC001760_s;	0.022063	rhythmic	25.717	3.68402e-05	rhythmic	57.7724
Zotu421	Bacteria;Bacteroidetes;Bacteroidia;Bacteroidales;Odoribacteraceae;Odoribacter;AB606328_s;	0.254176	arrhythmic	350.519	1	arrhythmic	241.671			Zotu3444	Bacteria;Bacteroidetes;Bacteroidia;Bacteroidales;Muribaculaceae;PAC001066_g;PAC001066_s;	0.000237788	rhythmic	26.6886	0.0181577	rhythmic	11.5897
Zotu4257	Bacteria;Firmicutes;Clostridia;Clostridiales;Lachnospiraceae;PAC000664_g;PAC001104_s;	1	arrhythmic	159.422	1	arrhythmic	88.4988			Zotu3448	Bacteria;Firmicutes;Clostridia;Clostridiales;Lachnospiraceae;KE159538_g;KE159538_s;	0.253671	arrhythmic	14.3001	0.000221969	rhythmic	46.0021
Zotu4302	Bacteria;Firmicutes;Clostridia;Clostridiales;Lachnospiraceae;PAC000664_g;PAC001104_s;	1	arrhythmic	130.867	1	arrhythmic	103.534			Zotu345	Bacteria;Bacteroidetes;Bacteroidia;Bacteroidales;Prevotellaceae;Alloprevotella;PAC002479_s;	0.62172	arrhythmic	74.6918	0.440004	arrhythmic	72.1222
Zotu432	Bacteria;Bacteroidetes;Bacteroidia;Bacteroidales;Prevotellaceae;Alloprevotella;PAC002479_s;	0.34778	arrhythmic	388.317	1	arrhythmic	453.488			Zotu3461	Bacteria;Firmicutes;Clostridia;Clostridiales;Lachnospiraceae;PAC001090_g;PAC001090_s;	1	arrhythmic	11.7341	1	arrhythmic	8.50588
Zotu4326	Bacteria;Bacteroidetes;Bacteroidia;Bacteroidales;Muribaculaceae;PAC001074_g;PAC001074_s;	0.0437815	rhythmic	385.734	1	arrhythmic	278.247			Zotu3519	Bacteria;Bacteroidetes;Bacteroidia;Bacteroidales;Muribaculaceae;PAC001066_g;PAC001066_s;	0.000299915	rhythmic	34.0696	0.00397563	rhythmic	19.5552
Zotu4334	Bacteria;Firmicutes;Clostridia;Clostridiales;Lachnospiraceae;PAC001118_g;PAC001118_s;	1	arrhythmic	790.298	1	arrhythmic	732.099			Zotu353	Bacteria;Bacteroidetes;Bacteroidia;Bacteroidales;Muribaculaceae;PAC001068_g;PAC001071_s;	2.49376e-05	rhythmic	347.06	0.475053	arrhythmic	126.003
Zotu439	Bacteria;Bacteroidetes;Bacteroidia;Bacteroidales;Prevotellaceae;Prevotella;DQ777952_s;	1	arrhythmic	1819.6	1	arrhythmic	1244.98			Zotu354	Bacteria;Bacteroidetes;Bacteroidia;Bacteroidales;Bacteroidaceae;Bacteroides;PAC002443_s;	0.217614	arrhythmic	24.001	1	arrhythmic	13.3298
Zotu443	Bacteria;Firmicutes;Clostridia;Clostridiales;Lachnospiraceae;KE159538_g;KE159538_s;	1	arrhythmic	410.066	1	arrhythmic	190.186			Zotu3553	Bacteria;Bacteroidetes;Bacteroidia;Bacteroidales;Muribaculaceae;PAC001067_g;PAC001067_s;	5.35937e-06	rhythmic	20.4359	1	arrhythmic	8.5484
Zotu4469	Bacteria;Proteobacteria;Betaproteobacteria;Burkholderiales;Sutterellaceae;Turicimonas;Turicimonas_muris;	0.00310572	rhythmic	414.87	1	arrhythmic	126.115			Zotu3560	Bacteria;Firmicutes;Clostridia;Clostridiales;Lachnospiraceae;KE159538_g;KE159538_s;	0.180274	arrhythmic	9.19859	0.000132391	rhythmic	31.5562
Zotu447	Bacteria;Bacteroidetes;Bacteroidia;Bacteroidales;Rikenellaceae;Alistipes;PAC002444_s;	0.0768064	arrhythmic	258.324	1	arrhythmic	279.697			Zotu3578	Bacteria;Firmicutes;Clostridia;Clostridiales;Ruminococcaceae;Oscillibacter;PAC001188_s;	0.0304259	rhythmic	33.3384	0.000365595	rhythmic	40.1218
Zotu448	Bacteria;Firmicutes;Clostridia;Clostridiales;Lachnospiraceae;KE159538_g;KE159538_s;	1	arrhythmic	177.788	1	arrhythmic	49.2972			Zotu3612	Bacteria;Bacteroidetes;Bacteroidia;Bacteroidales;Bacteroidaceae;Bacteroides;Bacteroides_acidifaciens;	0.00170036	rhythmic	28.0918	1	arrhythmic	2.2641
Zotu450	Bacteria;Bacteroidetes;Bacteroidia;Bacteroidales;Prevotellaceae;Alloprevotella;PAC002479_s;	0.17356	arrhythmic	429.941	1	arrhythmic	367.716			Zotu363	Bacteria;Bacteroidetes;Bacteroidia;Bacteroidales;Muribaculaceae;PAC001112_g;PAC001112_s;	0.000447105	rhythmic	62.5925	0.475053	arrhythmic	35.1209
Zotu4538	Bacteria;Firmicutes;Clostridia;Clostridiales;Lachnospiraceae;PAC001118_g;PAC001118_s;	1	arrhythmic	343.731	1	arrhythmic	204.432			Zotu3653	Bacteria;Bacteroidetes;Bacteroidia;Bacteroidales;Muribaculaceae;PAC000198_g;PAC001139_s;	0.121782	arrhythmic	9.99993	1	arrhythmic	5.78792
Zotu4560	Bacteria;Bacteroidetes;Bacteroidia;Bacteroidales;Muribaculaceae;PAC001066_g;PAC001066_s;	0.00244389	rhythmic	372.792	0.948123	arrhythmic	302.641			Zotu3682	Bacteria;Firmicutes;Clostridia;Clostridiales;Lachnospiraceae;KE159571_g;PAC001933_s;	0.476902	arrhythmic	10.7289	0.00302097	rhythmic	18.4055
Zotu4578	Bacteria;Bacteroidetes;Bacteroidia;Bacteroidales;Muribaculaceae;PAC001074_g;PAC001074_s;	0.228324	arrhythmic	317.947	1	arrhythmic	175.32			Zotu3708	Bacteria;Firmicutes;Clostridia;Clostridiales;Lachnospiraceae;PAC001091_g;PAC001558_s;	0.992304	arrhythmic	7.17406	0.121857	arrhythmic	12.9349
Zotu46	Bacteria;Bacteroidetes;Bacteroidia;Bacteroidales;Muribaculaceae;PAC000186_g;PAC001064_s;	0.0160132	rhythmic	2004.9	0.0062263	rhythmic	0			Zotu375	Bacteria;Bacteroidetes;Bacteroidia;Bacteroidales;Prevotellaceae;Prevotella;PAC002481_s;	0.0355893	rhythmic	61.9187	1	arrhythmic	13.0847
Zotu4600	Bacteria;Firmicutes;Clostridia;Clostridiales;Lachnospiraceae;PAC000664_g;PAC001104_s;	1	arrhythmic	128.529	0.990965	arrhythmic	100.285			Zotu3757	Bacteria;Proteobacteria;Betaproteobacteria;Burkholderiales;Sutterellaceae;Parasutterella;PAC002476_s;	0.000589389	rhythmic	15.2904	0.0676777	arrhythmic	8.31244
Zotu4644	Bacteria;Bacteroidetes;Bacteroidia;Bacteroidales;Muribaculaceae;PAC001112_g;PAC001267_s;	0.0129561	rhythmic	574.543	0.297774	arrhythmic	1.59872e-13			Zotu3782	Bacteria;Firmicutes;Clostridia;Clostridiales;Lachnospiraceae;PAC000664_g;PAC001104_s;	0.069804	arrhythmic	15.5454	0.00302097	rhythmic	40.5865
Zotu4647	Bacteria;Bacteroidetes;Bacteroidia;Bacteroidales;Muribaculaceae;PAC001074_g;PAC001074_s;	0.0638986	arrhythmic	366.234	1	arrhythmic	206.662			Zotu3795	Bacteria;Firmicutes;Clostridia;Clostridiales;Lachnospiraceae;KE159538_g;KE159538_s;	0.451541	arrhythmic	10.9731	0.000110988	rhythmic	41.5423
Zotu467	Bacteria;Bacteroidetes;Bacteroidia;Bacteroidales;Prevotellaceae;Prevotella;DQ777952_s;	1	arrhythmic	954.576	1	arrhythmic	529.369			Zotu3802	Bacteria;Firmicutes;Clostridia;Clostridiales;Lachnospiraceae;PAC001456_g;PAC001456_s;	1	arrhythmic	4.18297	0.0143059	rhythmic	9.3682
Zotu468	Bacteria;Bacteroidetes;Bacteroidia;Bacteroidales;Bacteroidaceae;Bacteroides;PAC002443_s;	1	arrhythmic	288.434	1	arrhythmic	315.149			Zotu3824	Bacteria;Firmicutes;Clostridia;Clostridiales;Lachnospiraceae;PAC001456_g;PAC001456_s;	1	arrhythmic	4.41891	0.457528	arrhythmic	4.27792
Zotu4689	Bacteria;Firmicutes;Clostridia;Clostridiales;Lachnospiraceae;KE159538_g;PAC002428_s;	1	arrhythmic	0	1	arrhythmic	0			Zotu3829	Bacteria;Bacteroidetes;Bacteroidia;Bacteroidales;Odoribacteraceae;Odoribacter;DQ815763_s;	1	arrhythmic	8.96632	0.0550743	arrhythmic	16.8226
Zotu471	Bacteria;Firmicutes;Clostridia;Clostridiales;Lachnospiraceae;KE159538_g;KE159538_s;	1	arrhythmic	327.728	1	arrhythmic	122.058			Zotu3831	Bacteria;Firmicutes;Clostridia;Clostridiales;Christensenellaceae;PAC001360_g;PAC001360_g_unclassified;	0.0649335	arrhythmic	16.2127	0.229075	arrhythmic	18.8992
Zotu4743	Bacteria;Firmicutes;Clostridia;Clostridiales;Lachnospiraceae;PAC002367_g;PAC002367_s;	1	arrhythmic	421.89	1	arrhythmic	101.243			Zotu384	Bacteria;Bacteroidetes;Bacteroidia;Bacteroidales;Bacteroidaceae;Bacteroides;PAC002443_s;	0.0560832	arrhythmic	26.324	1	arrhythmic	15.1041
Zotu4744	Bacteria;Bacteroidetes;Bacteroidia;Bacteroidales;Rikenellaceae;Alistipes;PAC001061_s;	1	arrhythmic	264.495	1	arrhythmic	128.394			Zotu38611	Bacteria;Firmicutes;Clostridia;Clostridiales;Ruminococcaceae;Pseudoflavonifractor;Pseudoflavonifractor_unclassified;	0.069804	arrhythmic	10.6049	0.000365595	rhythmic	20.2681
Zotu4748	Bacteria;Bacteroidetes;Bacteroidia;Bacteroidales;Rikenellaceae;Alistipes;PAC001061_s;	1	arrhythmic	342.087	1	arrhythmic	171.899			Zotu3870	Bacteria;Firmicutes;Clostridia;Clostridiales;Lachnospiraceae;KE159600_g;EU511112_s;	0.217614	arrhythmic	3.90985	0.99746	arrhythmic	7.51034
Zotu4750	Bacteria;Proteobacteria;Betaproteobacteria;Burkholderiales;Sutterellaceae;Turicimonas;Turicimonas_muris;	0.00336105	rhythmic	706.599	1	arrhythmic	269.544			Zotu3890	Bacteria;Firmicutes;Clostridia;Clostridiales;Ruminococcaceae;Eubacterium_g8;PAC002357_s;	0.198277	arrhythmic	8.83985	0.0229171	rhythmic	7.6788
Zotu4791	Bacteria;Firmicutes;Clostridia;Clostridiales;Ruminococcaceae;PAC000661_g;PAC001095_s;	1	arrhythmic	399.269	1	arrhythmic	48.654			Zotu3912	Bacteria;Firmicutes;Clostridia;Clostridiales;Lachnospiraceae;Roseburia;PAC001271_s;	0.046561	rhythmic	5.85374	0.00197683	rhythmic	21.311
Zotu487	Bacteria;Bacteroidetes;Bacteroidia;Bacteroidales;Muribaculaceae;PAC001068_g;PAC001071_s;	1	arrhythmic	245.147	0.00671223	rhythmic	376.052			Zotu3925	Bacteria;Bacteroidetes;Bacteroidia;Bacteroidales;Muribaculaceae;Muribaculaceae_unclassified;Muribaculaceae_unclassified;	1.62485e-07	rhythmic	25.3822	3.04178e-05	rhythmic	17.2549
Zotu4879	Bacteria;Proteobacteria;Betaproteobacteria;Burkholderiales;Sutterellaceae;Turicimonas;Turicimonas_muris;	0.0013755	rhythmic	0	1	arrhythmic	120			Zotu3928	Bacteria;Bacteroidetes;Bacteroidia;Bacteroidales;Muribaculaceae;PAC000198_g;PAC000198_g_unclassified;	0.198277	arrhythmic	10.3302	1	arrhythmic	3.00372
Zotu4898	Bacteria;Bacteroidetes;Bacteroidia;Bacteroidales;Muribaculaceae;PAC001692_g;PAC002446_s;	1	arrhythmic	139.179	1	arrhythmic	206.593			Zotu3930	Bacteria;Bacteroidetes;Bacteroidia;Bacteroidales;Muribaculaceae;Muribaculum;PAC001076_s;	0.204496	arrhythmic	29.8092	1	arrhythmic	29.2835
Zotu4993	Bacteria;Firmicutes;Clostridia;Clostridiales;Lachnospiraceae;PAC000664_g;PAC001104_s;	1	arrhythmic	157.905	0.598795	arrhythmic	99.3083			Zotu3936	Bacteria;Firmicutes;Clostridia;Clostridiales;Lachnospiraceae;KE159600_g;PAC001232_s;	0.637792	arrhythmic	10.0695	0.00593134	rhythmic	28.5528
Zotu5010	Bacteria;Firmicutes;Clostridia;Clostridiales;Lachnospiraceae;PAC002367_g;PAC002367_s;	1	arrhythmic	382.535	1	arrhythmic	117.095			Zotu394	Bacteria;Bacteroidetes;Bacteroidia;Bacteroidales;Muribaculaceae;PAC000186_g;PAC001065_s;	7.01686e-11	rhythmic	241.292	0.00593134	rhythmic	88.8509
Zotu5011	Bacteria;Firmicutes;Clostridia;Clostridiales;Ruminococcaceae;Ruminococcus;Ruminococcus_unclassified;	0.0104444	rhythmic	1019.59	0.313695	arrhythmic	0			Zotu3987	Bacteria;Firmicutes;Clostridia;Clostridiales;Clostridiales_unclassified;Clostridiales_unclassified;Clostridiales_unclassified;	0.13912	arrhythmic	16.8188	0.0913205	arrhythmic	21.7746
Zotu5042	Bacteria;Bacteroidetes;Bacteroidia;Bacteroidales;Muribaculaceae;PAC000186_g;PAC001065_s;	0.193886	arrhythmic	222.379	0.627869	arrhythmic	137.692			Zotu3996	Bacteria;Firmicutes;Clostridia;Clostridiales;Ruminococcaceae;Ruminococcus;PAC001122_s;	0.00754163	rhythmic	13.1771	1	arrhythmic	0
Zotu5050	Bacteria;Bacteroidetes;Bacteroidia;Bacteroidales;Rikenellaceae;Alistipes;PAC001061_s;	1	arrhythmic	268.13	1	arrhythmic	199.399			Zotu4004	Bacteria;Firmicutes;Clostridia;Clostridiales;Lachnospiraceae;KE159538_g;KE159538_s;	0.0415211	rhythmic	12.8444	6.02881e-06	rhythmic	41.6992
Zotu5087	Bacteria;Bacteroidetes;Bacteroidia;Bacteroidales;Muribaculaceae;PAC000186_g;PAC001128_s;	1	arrhythmic	333.302	1	arrhythmic	305.821			Zotu401	Bacteria;Bacteroidetes;Bacteroidia;Bacteroidales;Muribaculaceae;PAC001068_g;PAC001071_s;	6.1967e-06	rhythmic	136.189	0.249526	arrhythmic	59.6391
Zotu5091	Bacteria;Firmicutes;Clostridia;Clostridiales;Lachnospiraceae;PAC001118_g;PAC001118_s;	1	arrhythmic	179.346	1	arrhythmic	272.354			Zotu4030	Bacteria;Bacteroidetes;Bacteroidia;Bacteroidales;Muribaculaceae;Muribaculum;PAC001076_s;	0.134661	arrhythmic	10.6029	1	arrhythmic	6.53312
Zotu5098	Bacteria;Firmicutes;Clostridia;Clostridiales;Ruminococcaceae;Ruminococcus;Ruminococcus_unclassified;	0.0204205	rhythmic	337.77	0.34778	arrhythmic	0			Zotu4040	Bacteria;Firmicutes;Clostridia;Clostridiales;Lachnospiraceae;KE159600_g;EU511112_s;	0.902711	arrhythmic	4.67588	0.934008	arrhythmic	7.29821
Zotu5106	Bacteria;Proteobacteria;Deltaproteobacteria;Desulfovibrionales;Desulfovibrionaceae;LT706945_g;PAC002478_s;	0.183474	arrhythmic	763.561	1	arrhythmic	889.091			Zotu4065	Bacteria;Firmicutes;Clostridia;Clostridiales;Ruminococcaceae;Oscillibacter;PAC001188_s;	0.0805187	arrhythmic	10.2552	0.000942709	rhythmic	12.5913
Zotu512	Bacteria;Bacteroidetes;Bacteroidia;Bacteroidales;Odoribacteraceae;Odoribacter;AB606328_s;	1	arrhythmic	160.574	1	arrhythmic	64.2164			Zotu407	Bacteria;Bacteroidetes;Bacteroidia;Bacteroidales;Prevotellaceae;Alloprevotella;PAC002479_s;	0.688732	arrhythmic	38.8227	0.32032	arrhythmic	29.6341
Zotu5126	Bacteria;Bacteroidetes;Bacteroidia;Bacteroidales;Muribaculaceae;PAC001066_g;PAC001066_s;	0.00106789	rhythmic	265.657	0.0920156	arrhythmic	278.676			Zotu4072	Bacteria;Proteobacteria;Deltaproteobacteria;Desulfovibrionales;Desulfovibrionaceae;Desulfovibrio;PAC001079_s;	0.192059	arrhythmic	7.7329	0.00159409	rhythmic	9.9747
Zotu5154	Bacteria;Firmicutes;Clostridia;Clostridiales;Ruminococcaceae;PAC000661_g;PAC001095_s;	1	arrhythmic	172.574	1	arrhythmic	0			Zotu4089	Bacteria;Firmicutes;Clostridia;Clostridiales;Lachnospiraceae;PAC001456_g;PAC001456_s;	0.902711	arrhythmic	4.2601	0.662257	arrhythmic	3.50838
Zotu5168	Bacteria;Bacteroidetes;Bacteroidia;Bacteroidales;Bacteroidaceae;Bacteroides;Bacteroides_unclassified;	1	arrhythmic	84.6277	1	arrhythmic	156.403			Zotu410	Bacteria;Firmicutes;Clostridia;Clostridiales;Lachnospiraceae;KE159538_g;KE159538_s;	0.392821	arrhythmic	136.554	3.68402e-05	rhythmic	479.251
Zotu5200	Bacteria;Bacteroidetes;Bacteroidia;Bacteroidales;Muribaculaceae;Muribaculaceae_unclassified;Muribaculaceae_unclassified;	1	arrhythmic	186.12	1	arrhythmic	90.1749			Zotu4194	Bacteria;Firmicutes;Clostridia;Clostridiales;Lachnospiraceae;PAC001091_g;PAC001558_s;	0.294429	arrhythmic	7.30667	0.153824	arrhythmic	13.7045
Zotu5218	Bacteria;Bacteroidetes;Bacteroidia;Bacteroidales;Rikenellaceae;Alistipes;PAC001061_s;	1	arrhythmic	239.686	1	arrhythmic	219.671			Zotu4197	Bacteria;Firmicutes;Clostridia;Clostridiales;Lachnospiraceae;PAC000692_g;PAC001760_s;	0.00942243	rhythmic	23.2412	0.000187221	rhythmic	50.2517
Zotu5223	Bacteria;Bacteroidetes;Bacteroidia;Bacteroidales;Odoribacteraceae;Odoribacter;EF603194_s;	1	arrhythmic	828.167	1	arrhythmic	388.629			Zotu421	Bacteria;Bacteroidetes;Bacteroidia;Bacteroidales;Odoribacteraceae;Odoribacter;AB606328_s;	0.439145	arrhythmic	45.2641	0.176018	arrhythmic	84.275
Zotu5257	Bacteria;Proteobacteria;Deltaproteobacteria;Desulfovibrionales;Desulfovibrionaceae;LT706945_g;PAC002478_s;	0.330354	arrhythmic	241.738	1	arrhythmic	332.073			Zotu423	Bacteria;Bacteroidetes;Bacteroidia;Bacteroidales;Muribaculaceae;PAC000186_g;PAC001065_s;	1.0739e-09	rhythmic	233.781	0.00302097	rhythmic	94.0024
Zotu5261	Bacteria;Bacteroidetes;Bacteroidia;Bacteroidales;Rikenellaceae;Alistipes;JQ085082_s;	1	arrhythmic	649.948	1	arrhythmic	720.6			Zotu4233	Bacteria;Firmicutes;Clostridia;Clostridiales;Lachnospiraceae;KE159538_g;KE159538_s;	0.238722	arrhythmic	16.6332	0.000157597	rhythmic	45.9514
Zotu5339	Bacteria;Firmicutes;Clostridia;Clostridiales;Lachnospiraceae;PAC002367_g;PAC002367_s;	1	arrhythmic	305.205	1	arrhythmic	135.555			Zotu4276	Bacteria;Firmicutes;Clostridia;Clostridiales;Lachnospiraceae;PAC001092_g;PAC001382_s;	0.186166	arrhythmic	5.80989	0.0256925	rhythmic	15.4521
Zotu534	Bacteria;Bacteroidetes;Bacteroidia;Bacteroidales;Muribaculaceae;PAC000186_g;PAC001065_s;	0.00393127	rhythmic	634.987	0.791968	arrhythmic	269.594			Zotu4277	Bacteria;Firmicutes;Bacilli;Lactobacillales;Lactobacillaceae;Lactobacillus;Lactobacillus_johnsonii;	5.84536e-05	rhythmic	40.8017	1	arrhythmic	0
Zotu541	Bacteria;Bacteroidetes;Bacteroidia;Bacteroidales;Muribaculaceae;PAC000186_g;PAC001065_s;	0.000309908	rhythmic	510.058	0.0600527	arrhythmic	278.978			Zotu4285	Bacteria;Firmicutes;Clostridia;Clostridiales;Lachnospiraceae;PAC001408_g;PAC001408_s;	1	arrhythmic	0.970044	1	arrhythmic	5.14961
Zotu5417	Bacteria;Firmicutes;Clostridia;Clostridiales;Lachnospiraceae;KE159538_g;PAC002428_s;	1	arrhythmic	0	1	arrhythmic	0			Zotu4303	Bacteria;Bacteroidetes;Bacteroidia;Bacteroidales;Muribaculaceae;PAC000198_g;PAC001139_s;	0.451541	arrhythmic	6.68106	1	arrhythmic	8.65393
Zotu543	Bacteria;Bacteroidetes;Bacteroidia;Bacteroidales;Odoribacteraceae;Odoribacter;AB606328_s;	1	arrhythmic	205.847	1	arrhythmic	58.1965			Zotu4313	Bacteria;Firmicutes;Clostridia;Clostridiales;Lachnospiraceae;PAC001588_g;PAC001588_s;	1	arrhythmic	3.09781	0.0495864	rhythmic	27.4125
Zotu5441	Bacteria;Firmicutes;Clostridia;Clostridiales;Lachnospiraceae;PAC002367_g;PAC002367_s;	1	arrhythmic	442.252	1	arrhythmic	225.279			Zotu432	Bacteria;Bacteroidetes;Bacteroidia;Bacteroidales;Prevotellaceae;Alloprevotella;PAC002479_s;	0.992304	arrhythmic	20.7013	0.34735	arrhythmic	19.1128
Zotu5451	Bacteria;Firmicutes;Clostridia;Clostridiales;Lachnospiraceae;PAC001043_g;PAC001552_s;	1	arrhythmic	6.51372	1	arrhythmic	48.9986			Zotu4334	Bacteria;Firmicutes;Clostridia;Clostridiales;Lachnospiraceae;PAC001118_g;PAC001118_s;	1	arrhythmic	22.7898	1	arrhythmic	0
Zotu5482	Bacteria;Firmicutes;Clostridia;Clostridiales;Lachnospiraceae;LLKB_g;AB626939_s;	1	arrhythmic	522.916	1	arrhythmic	614.44			Zotu4371	Bacteria;Firmicutes;Clostridia;Clostridiales;Ruminococcaceae;Oscillibacter;PAC001188_s;	0.148562	arrhythmic	6.78215	0.000591932	rhythmic	13.9036
Zotu5506	Bacteria;Bacteroidetes;Bacteroidia;Bacteroidales;Muribaculaceae;PAC001112_g;PAC001267_s;	0.0564172	arrhythmic	170.005	0.17356	arrhythmic	0			Zotu4379	Bacteria;Firmicutes;Bacilli;Lactobacillales;Lactobacillaceae;Lactobacillus;Lactobacillus_johnsonii;	0.000237788	rhythmic	53.7388	1	arrhythmic	0
Zotu5523	Bacteria;Proteobacteria;Betaproteobacteria;Burkholderiales;Sutterellaceae;Turicimonas;Turicimonas_muris;	0.0149274	rhythmic	356.195	0.313695	arrhythmic	110.383			Zotu4388	Bacteria;Firmicutes;Clostridia;Clostridiales;Christensenellaceae;PAC001360_g;PAC001360_g_unclassified;	0.0649335	arrhythmic	11.2201	0.249526	arrhythmic	14.1848
Zotu5528	Bacteria;Firmicutes;Clostridia;Clostridiales;Lachnospiraceae;PAC001118_g;PAC001118_s;	1	arrhythmic	391.498	1	arrhythmic	52.8862			Zotu4392	Bacteria;Firmicutes;Clostridia;Clostridiales;Lachnospiraceae;Clostridium_g24;PAC001374_s;	0.00153496	rhythmic	9.67915	0.00519893	rhythmic	13.1707
Zotu553	Bacteria;Bacteroidetes;Bacteroidia;Bacteroidales;Muribaculaceae;PAC002400_g;PAC002400_s;	0.0866695	arrhythmic	1058.96	0.00902814	rhythmic	1410.3			Zotu44	Bacteria;Bacteroidetes;Bacteroidia;Bacteroidales;Muribaculaceae;Muribaculum;PAC001077_s;	1	arrhythmic	2.21622	1	arrhythmic	0
Zotu5558	Bacteria;Firmicutes;Clostridia;Clostridiales;Christensenellaceae;PAC001141_g;PAC001218_s;	1	arrhythmic	626.611	1	arrhythmic	463.898			Zotu443	Bacteria;Firmicutes;Clostridia;Clostridiales;Lachnospiraceae;KE159538_g;KE159538_s;	0.415451	arrhythmic	36.1272	4.45175e-05	rhythmic	141.771
Zotu55883	Bacteria;Firmicutes;Clostridia;Clostridiales;Lachnospiraceae;KE159538_g;EF097676_s;	1	arrhythmic	11.1394	1	arrhythmic	25.7968			Zotu4435	Bacteria;Firmicutes;Clostridia;Clostridiales;Ruminococcaceae;Eubacterium_g8;PAC002357_s;	0.0749933	arrhythmic	9.71558	0.146804	arrhythmic	4.2419
Zotu5624	Bacteria;Bacteroidetes;Bacteroidia;Bacteroidales;Muribaculaceae;PAC001112_g;PAC001267_s;	1	arrhythmic	163.045	0.297774	arrhythmic	82.6383			Zotu4441	Bacteria;Firmicutes;Clostridia;Clostridiales;Lachnospiraceae;KE159538_g;KE159538_s;	0.163832	arrhythmic	13.9471	0.000310173	rhythmic	41.09
Zotu563	Bacteria;Bacteroidetes;Bacteroidia;Bacteroidales;Muribaculaceae;PAC001068_g;PAC001071_s;	0.404948	arrhythmic	280.155	0.00176446	rhythmic	0			Zotu4461	Bacteria;Firmicutes;Clostridia;Clostridiales;Lachnospiraceae;Eubacterium_g17;PAC002487_s;	0.163832	arrhythmic	15.4884	9.17083e-06	rhythmic	29.0952
Zotu5631	Bacteria;Firmicutes;Clostridia;Clostridiales;Lachnospiraceae;Marvinbryantia;PAC001753_s;	1	arrhythmic	0	1	arrhythmic	0			Zotu447	Bacteria;Bacteroidetes;Bacteroidia;Bacteroidales;Rikenellaceae;Alistipes;PAC002444_s;	0.000472153	rhythmic	48.4055	0.000505038	rhythmic	79.0346
Zotu5665	Bacteria;Firmicutes;Clostridia;Clostridiales;Lachnospiraceae;PAC001165_g;PAC001366_s;	1	arrhythmic	128.029	1	arrhythmic	79.3694			Zotu450	Bacteria;Bacteroidetes;Bacteroidia;Bacteroidales;Prevotellaceae;Alloprevotella;PAC002479_s;	0.706176	arrhythmic	25.4834	0.32032	arrhythmic	19.1738
Zotu569	Bacteria;Bacteroidetes;Bacteroidia;Bacteroidales;Muribaculaceae;PAC000186_g;PAC001065_s;	0.00535063	rhythmic	321.187	0.544089	arrhythmic	245.448			Zotu4501	Bacteria;Bacteroidetes;Bacteroidia;Bacteroidales;Muribaculaceae;Muribaculum;PAC001076_s;	0.340793	arrhythmic	8.684	0.99746	arrhythmic	16.3803
Zotu5744	Bacteria;Firmicutes;Clostridia;Clostridiales;Lachnospiraceae;PAC001516_g;PAC001516_s;	1	arrhythmic	0	1	arrhythmic	0			Zotu4538	Bacteria;Firmicutes;Clostridia;Clostridiales;Lachnospiraceae;PAC001118_g;PAC001118_s;	1	arrhythmic	10.8339	1	arrhythmic	0
Zotu5777	Bacteria;Firmicutes;Clostridia;Clostridiales;Christensenellaceae;PAC001141_g;PAC001218_s;	1	arrhythmic	179.338	0.570881	arrhythmic	193.545			Zotu4560	Bacteria;Bacteroidetes;Bacteroidia;Bacteroidales;Muribaculaceae;PAC001066_g;PAC001066_s;	0.000909268	rhythmic	24.7613	0.0126709	rhythmic	10.1621
Zotu5800	Bacteria;Bacteroidetes;Bacteroidia;Bacteroidales;Muribaculaceae;PAC001692_g;PAC002446_s;	0.447439	arrhythmic	111.085	1	arrhythmic	93.7609			Zotu4591	Bacteria;Firmicutes;Clostridia;Clostridiales;Ruminococcaceae;Oscillibacter;PAC001188_s;	0.0259435	rhythmic	19.2136	7.75146e-05	rhythmic	14.2499
Zotu5821	Bacteria;Firmicutes;Clostridia;Clostridiales;Lachnospiraceae;PAC000664_g;PAC002004_s;	1	arrhythmic	21.9142	1	arrhythmic	90.7989			Zotu46	Bacteria;Bacteroidetes;Bacteroidia;Bacteroidales;Muribaculaceae;PAC000186_g;PAC001064_s;	1.8791e-06	rhythmic	111.182	0.0748799	arrhythmic	81.2221
Zotu587	Bacteria;Firmicutes;Clostridia;Clostridiales;Lachnospiraceae;KE159538_g;KE159538_s;	1	arrhythmic	434.667	1	arrhythmic	154.903			Zotu4616	Bacteria;Firmicutes;Clostridia;Clostridiales;Lachnospiraceae;Roseburia;PAC001271_s;	0.0560832	arrhythmic	5.48993	0.00197683	rhythmic	21.8563
Zotu5880	Bacteria;Firmicutes;Clostridia;Clostridiales;Ruminococcaceae;PAC000661_g;PAC000661_g_unclassified;	1	arrhythmic	96.4686	1	arrhythmic	16.9029			Zotu4628	Bacteria;Firmicutes;Clostridia;Clostridiales;Lachnospiraceae;PAC001679_g;PAC001679_s;	1	arrhythmic	25.1288	0.000808704	rhythmic	71.0428
Zotu5931	Bacteria;Firmicutes;Clostridia;Clostridiales;Ruminococcaceae;Ruminococcus;Ruminococcus_unclassified;	0.0722642	arrhythmic	0	0.75652	arrhythmic	0			Zotu4636	Bacteria;Tenericutes;Mollicutes;Acholeplasmatales;Acholeplasmataceae;Acholeplasma_g2;PAC001080_s;	1	arrhythmic	7.4804	0.376247	arrhythmic	7.86814
Zotu595	Bacteria;Bacteroidetes;Bacteroidia;Bacteroidales;Muribaculaceae;Muribaculum;Muribaculum_intestinale;	0.0976558	arrhythmic	2233.97	0.990965	arrhythmic	1085.2			Zotu4644	Bacteria;Bacteroidetes;Bacteroidia;Bacteroidales;Muribaculaceae;PAC001112_g;PAC001267_s;	0.00179123	rhythmic	45.8084	0.000942709	rhythmic	46.7052
Zotu597	Bacteria;Bacteroidetes;Bacteroidia;Bacteroidales;Muribaculaceae;PAC001068_g;PAC001071_s;	0.82881	arrhythmic	187.184	0.0139097	rhythmic	361.522			Zotu468	Bacteria;Bacteroidetes;Bacteroidia;Bacteroidales;Bacteroidaceae;Bacteroides;PAC002443_s;	0.0239327	rhythmic	29.5087	1	arrhythmic	12.7514
Zotu598	Bacteria;Bacteroidetes;Bacteroidia;Bacteroidales;Prevotellaceae;Alloprevotella;PAC002479_s;	1	arrhythmic	458.695	1	arrhythmic	440.817			Zotu4680	Bacteria;Bacteroidetes;Bacteroidia;Bacteroidales;Muribaculaceae;Muribaculum;PAC001076_s;	0.0649335	arrhythmic	10.0692	1	arrhythmic	12.1115
Zotu6013	Bacteria;Firmicutes;Clostridia;Clostridiales;Lachnospiraceae;PAC001118_g;PAC001118_s;	1	arrhythmic	268.011	1	arrhythmic	309.031			Zotu4681	Bacteria;Firmicutes;Clostridia;Clostridiales;Lachnospiraceae;KE159571_g;PAC002495_s;	1	arrhythmic	2.78232	0.0216652	rhythmic	36.9309
Zotu6033	Bacteria;Firmicutes;Clostridia;Clostridiales;Ruminococcaceae;Eubacterium_g8;PAC001180_s;	1	arrhythmic	765.524	1	arrhythmic	553.223			Zotu4718	Bacteria;Firmicutes;Clostridia;Clostridiales;Lachnospiraceae;PAC001679_g;PAC001679_s;	1	arrhythmic	7.36571	0.0112066	rhythmic	31.6864
Zotu6047	Bacteria;Firmicutes;Clostridia;Clostridiales;Lachnospiraceae;PAC001118_g;PAC001118_s;	1	arrhythmic	259.222	1	arrhythmic	149.089			Zotu4755	Bacteria;Firmicutes;Clostridia;Clostridiales;Lachnospiraceae;Roseburia;PAC001271_s;	0.069804	arrhythmic	6.89026	0.003722	rhythmic	26.6319
Zotu606	Bacteria;Bacteroidetes;Bacteroidia;Bacteroidales;Muribaculaceae;PAC001112_g;PAC001112_s;	0.297774	arrhythmic	397.146	0.544089	arrhythmic	367.911			Zotu4783	Bacteria;Bacteroidetes;Bacteroidia;Bacteroidales;Muribaculaceae;PAC001112_g;PAC002441_s;	0.000115997	rhythmic	10.8215	0.176018	arrhythmic	10.6661
Zotu612	Bacteria;Bacteroidetes;Bacteroidia;Bacteroidales;Odoribacteraceae;Odoribacter;AB606328_s;	0.867089	arrhythmic	125.951	1	arrhythmic	143.461			Zotu487	Bacteria;Bacteroidetes;Bacteroidia;Bacteroidales;Muribaculaceae;PAC001068_g;PAC001071_s;	1.25969e-05	rhythmic	114.961	0.685874	arrhythmic	36.9543
Zotu6304	Bacteria;Firmicutes;Clostridia;Clostridiales;Lachnospiraceae;Frisingicoccus;PAC001580_s;	0.313695	arrhythmic	182.845	1	arrhythmic	183.264			Zotu4898	Bacteria;Bacteroidetes;Bacteroidia;Bacteroidales;Muribaculaceae;PAC001692_g;PAC002446_s;	9.06456e-05	rhythmic	30.1071	1	arrhythmic	4.44449
Zotu6360	Bacteria;Firmicutes;Clostridia;Clostridiales;Ruminococcaceae;Ruminococcus;Ruminococcus_unclassified;	0.0384806	rhythmic	274.714	0.470093	arrhythmic	0			Zotu4907	Bacteria;Bacteroidetes;Bacteroidia;Bacteroidales;Bacteroidaceae;Bacteroides;Bacteroides_acidifaciens;	0.00498153	rhythmic	17.7195	0.735838	arrhythmic	7.3158
Zotu6383	Bacteria;Firmicutes;Erysipelotrichi;Erysipelotrichales;Erysipelotrichaceae;ASTB_g;EF603857_s;	0.518384	arrhythmic	340.049	0.791968	arrhythmic	0			Zotu492	Bacteria;Bacteroidetes;Bacteroidia;Bacteroidales;Prevotellaceae;Prevotella;PAC002481_s;	0.121782	arrhythmic	51.1403	1	arrhythmic	3.58117
Zotu6392	Bacteria;Firmicutes;Clostridia;Clostridiales;Ruminococcaceae;Oscillibacter;HM124063_s;	1	arrhythmic	321.943	1	arrhythmic	203.849			Zotu4965	Bacteria;Firmicutes;Clostridia;Clostridiales;Ruminococcaceae;Anaerotruncus;KE159677_s;	0.0355893	rhythmic	14.7641	0.00593134	rhythmic	21.8547
Zotu6398	Bacteria;Bacteroidetes;Bacteroidia;Bacteroidales;Rikenellaceae;Alistipes;JQ085082_s;	1	arrhythmic	178.539	1	arrhythmic	220.111			Zotu4998	Bacteria;Firmicutes;Clostridia;Clostridiales;Ruminococcaceae;Oscillibacter;PAC001188_s;	0.0749933	arrhythmic	13.4306	0.000242308	rhythmic	16.7068
Zotu64	Bacteria;Bacteroidetes;Bacteroidia;Bacteroidales;Rikenellaceae;Alistipes;PAC002444_s;	0.0920156	arrhythmic	444.349	0.130773	arrhythmic	477.785			Zotu5002	Bacteria;Firmicutes;Clostridia;Clostridiales;Lachnospiraceae;PAC001679_g;PAC001679_s;	1	arrhythmic	4.87721	0.00197683	rhythmic	26.5537
Zotu6402	Bacteria;Bacteroidetes;Bacteroidia;Bacteroidales;Muribaculaceae;PAC001074_g;PAC001074_s;	0.0149274	rhythmic	245.717	1	arrhythmic	148.917			Zotu5016	Bacteria;Proteobacteria;Betaproteobacteria;Burkholderiales;Sutterellaceae;Parasutterella;PAC002476_s;	0.000376954	rhythmic	9.53225	0.0400396	rhythmic	7.20238
Zotu641	Bacteria;Bacteroidetes;Bacteroidia;Bacteroidales;Muribaculaceae;PAC002400_g;PAC002400_s;	0.164124	arrhythmic	242.761	0.268041	arrhythmic	276.463			Zotu5046	Bacteria;Firmicutes;Clostridia;Clostridiales;Lachnospiraceae;KE159600_g;PAC001232_s;	0.261337	arrhythmic	7.32504	0.0087276	rhythmic	19.9643
Zotu6434	Bacteria;Bacteroidetes;Bacteroidia;Bacteroidales;Rikenellaceae;Alistipes;JQ085082_s;	1	arrhythmic	159.69	1	arrhythmic	175.029			Zotu5052	Bacteria;Bacteroidetes;Bacteroidia;Bacteroidales;Odoribacteraceae;Odoribacter;DQ815763_s;	0.706176	arrhythmic	4.30032	0.160844	arrhythmic	6.57331
Zotu6439	Bacteria;Firmicutes;Erysipelotrichi;Erysipelotrichales;Erysipelotrichaceae;ASTB_g;EF603857_s;	0.948123	arrhythmic	95.0988	1	arrhythmic	69.0057			Zotu5087	Bacteria;Bacteroidetes;Bacteroidia;Bacteroidales;Muribaculaceae;PAC000186_g;PAC001128_s;	3.9954e-06	rhythmic	18.5609	1	arrhythmic	6.51804
Zotu6474	Bacteria;Bacteroidetes;Bacteroidia;Bacteroidales;Muribaculaceae;PAC000186_g;PAC001128_s;	1	arrhythmic	77.096	1	arrhythmic	83.7062			Zotu5091	Bacteria;Firmicutes;Clostridia;Clostridiales;Lachnospiraceae;PAC001118_g;PAC001118_s;	1	arrhythmic	10.6459	1	arrhythmic	0
Zotu6481	Bacteria;Bacteroidetes;Bacteroidia;Bacteroidales;Muribaculaceae;PAC001066_g;PAC001066_s;	0.0013755	rhythmic	257.408	1	arrhythmic	177.387			Zotu512	Bacteria;Bacteroidetes;Bacteroidia;Bacteroidales;Odoribacteraceae;Odoribacter;AB606328_s;	0.671289	arrhythmic	18.1564	0.229075	arrhythmic	26.8388
Zotu6495	Bacteria;Firmicutes;Clostridia;Clostridiales;Ruminococcaceae;PAC000661_g;PAC000661_g_unclassified;	1	arrhythmic	164.957	1	arrhythmic	49.5156			Zotu5126	Bacteria;Bacteroidetes;Bacteroidia;Bacteroidales;Muribaculaceae;PAC001066_g;PAC001066_s;	0.000336381	rhythmic	28.7522	0.0126709	rhythmic	12.4123
Zotu6520	Bacteria;Firmicutes;Clostridia;Clostridiales;Lachnospiraceae;PAC000664_g;PAC001104_s;	1	arrhythmic	153.536	0.0529819	arrhythmic	105.241			Zotu5127	Bacteria;Tenericutes;Mollicutes;Acholeplasmatales;Acholeplasmataceae;Acholeplasma_g2;PAC001080_s;	1	arrhythmic	0.188675	1	arrhythmic	1.46854
Zotu6557	Bacteria;Firmicutes;Clostridia;Clostridiales;Lachnospiraceae;PAC001375_g;PAC001375_s;	1	arrhythmic	111.546	1	arrhythmic	77.0433			Zotu5136	Bacteria;Firmicutes;Clostridia;Clostridiales;Lachnospiraceae;PAC001456_g;PAC001456_s;	1	arrhythmic	4.08707	0.116339	arrhythmic	9.62554
Zotu6571	Bacteria;Firmicutes;Clostridia;Clostridiales;Ruminococcaceae;PAC000661_g;PAC001095_s;	1	arrhythmic	210.373	1	arrhythmic	70.4078			Zotu5141	Bacteria;Firmicutes;Clostridia;Clostridiales;Ruminococcaceae;Oscillibacter;Oscillibacter_unclassified;	0.23144	arrhythmic	6.11229	0.0161286	rhythmic	19.086
Zotu6599	Bacteria;Bacteroidetes;Bacteroidia;Bacteroidales;Muribaculaceae;Muribaculum;DQ815542_s;	1	arrhythmic	129.886	0.0816041	arrhythmic	205.777			Zotu5193	Bacteria;Firmicutes;Clostridia;Clostridiales;Lachnospiraceae;PAC001456_g;PAC001456_s;	1	arrhythmic	5.00056	0.4071	arrhythmic	6.04389
Zotu6635	Bacteria;Proteobacteria;Deltaproteobacteria;Desulfovibrionales;Desulfovibrionaceae;LT706945_g;PAC002478_s;	0.0638986	arrhythmic	174.676	1	arrhythmic	415.369			Zotu5200	Bacteria;Bacteroidetes;Bacteroidia;Bacteroidales;Muribaculaceae;Muribaculaceae_unclassified;Muribaculaceae_unclassified;	3.57262e-10	rhythmic	25.1739	0.271495	arrhythmic	9.11151
Zotu6649	Bacteria;Firmicutes;Clostridia;Clostridiales;Lachnospiraceae;LLKB_g;AB626939_s;	1	arrhythmic	64.8158	1	arrhythmic	146.52			Zotu531	Bacteria;Firmicutes;Clostridia;Clostridiales;Lachnospiraceae;PAC000664_g;PAC001083_s;	0.130201	arrhythmic	57.9869	6.45725e-05	rhythmic	102.521
Zotu665	Bacteria;Firmicutes;Clostridia;Clostridiales;Lachnospiraceae;KE159538_g;KE159538_s;	1	arrhythmic	630.568	1	arrhythmic	229.764			Zotu534	Bacteria;Bacteroidetes;Bacteroidia;Bacteroidales;Muribaculaceae;PAC000186_g;PAC001065_s;	5.58154e-10	rhythmic	107.775	0.00171055	rhythmic	43.9519
Zotu6662	Bacteria;Firmicutes;Clostridia;Clostridiales;Ruminococcaceae;Ruminococcus;Ruminococcus_unclassified;	0.0768064	arrhythmic	336.856	0.254176	arrhythmic	0			Zotu5342	Bacteria;Firmicutes;Clostridia;Clostridiales;Lachnospiraceae;PAC001456_g;PAC001456_s;	1	arrhythmic	4.60205	1	arrhythmic	4.95259
Zotu67	Bacteria;Bacteroidetes;Bacteroidia;Bacteroidales;Muribaculaceae;PAC000186_g;PAC001064_s;	0.00779103	rhythmic	2214.05	0.00495696	rhythmic	1391.26			Zotu5378	Bacteria;Firmicutes;Clostridia;Clostridiales;Ruminococcaceae;Agathobaculum;PAC001476_s;	0.0329172	rhythmic	14.7259	0.00820624	rhythmic	17.9898
Zotu6728	Bacteria;Firmicutes;Clostridia;Clostridiales;Ruminococcaceae;Pseudoflavonifractor;KI535319_s;	0.254176	arrhythmic	276.813	0.906845	arrhythmic	121.966			Zotu5382	Bacteria;Firmicutes;Clostridia;Clostridiales;Lachnospiraceae;KE159538_g;KE159538_s;	0.125992	arrhythmic	10.0516	0.000157597	rhythmic	35.8586
Zotu6761	Bacteria;Firmicutes;Clostridia;Clostridiales;Lachnospiraceae;LLKB_g;AB626939_s;	1	arrhythmic	145.055	1	arrhythmic	124.069			Zotu541	Bacteria;Bacteroidetes;Bacteroidia;Bacteroidales;Muribaculaceae;PAC000186_g;PAC001065_s;	8.91169e-11	rhythmic	76.3604	0.00593134	rhythmic	37.0118
Zotu68	Bacteria;Bacteroidetes;Bacteroidia;Bacteroidales;Muribaculaceae;PAC000186_g;PAC001064_s;	0.00723306	rhythmic	1662.65	0.00971248	rhythmic	1081.14			Zotu543	Bacteria;Bacteroidetes;Bacteroidia;Bacteroidales;Odoribacteraceae;Odoribacter;AB606328_s;	0.312253	arrhythmic	23.3918	0.146804	arrhythmic	36.8723
Zotu6815	Bacteria;Firmicutes;Clostridia;Clostridiales;Lachnospiraceae;PAC002367_g;PAC002367_s;	1	arrhythmic	288.916	1	arrhythmic	126.146			Zotu5451	Bacteria;Firmicutes;Clostridia;Clostridiales;Lachnospiraceae;PAC001043_g;PAC001552_s;	0.0805187	arrhythmic	16.7994	0.00675655	rhythmic	20.6749
Zotu6841	Bacteria;Firmicutes;Clostridia;Clostridiales;Ruminococcaceae;Eubacterium_g8;PAC001180_s;	1	arrhythmic	75.7087	1	arrhythmic	144.842			Zotu550	Bacteria;Bacteroidetes;Bacteroidia;Bacteroidales;Muribaculaceae;PAC000186_g;PAC001065_s;	4.63111e-09	rhythmic	71.3737	0.00519893	rhythmic	26.0413
Zotu6882	Bacteria;Bacteroidetes;Bacteroidia;Bacteroidales;AC160630_f;PAC002482_g;EF603735_s;	0.228324	arrhythmic	106.136	1	arrhythmic	93.779			Zotu5506	Bacteria;Bacteroidetes;Bacteroidia;Bacteroidales;Muribaculaceae;PAC001112_g;PAC001267_s;	0.00340574	rhythmic	16.8896	0.00397563	rhythmic	17.8355
Zotu690	Bacteria;Bacteroidetes;Bacteroidia;Bacteroidales;Muribaculaceae;PAC001112_g;PAC001113_s;	0.0337696	rhythmic	873.263	1	arrhythmic	895.483			Zotu5528	Bacteria;Firmicutes;Clostridia;Clostridiales;Lachnospiraceae;PAC001118_g;PAC001118_s;	1	arrhythmic	7.35709	1	arrhythmic	0
Zotu6957	Bacteria;Firmicutes;Clostridia;Clostridiales;Ruminococcaceae;PAC000661_g;PAC001095_s;	1	arrhythmic	148.292	1	arrhythmic	0			Zotu553	Bacteria;Bacteroidetes;Bacteroidia;Bacteroidales;Muribaculaceae;PAC002400_g;PAC002400_s;	0.00825146	rhythmic	158.72	0.249526	arrhythmic	61.0008
Zotu6972	Bacteria;Firmicutes;Clostridia;Clostridiales;Ruminococcaceae;PAC001778_g;PAC001778_s;	0.948123	arrhythmic	1.13687e-13	0.155146	arrhythmic	0			Zotu5544	Bacteria;Firmicutes;Clostridia;Clostridiales;Lachnospiraceae;KE159571_g;PAC002495_s;	1	arrhythmic	0	0.307692	arrhythmic	7.20244
Zotu7010	Bacteria;Firmicutes;Clostridia;Clostridiales;Ruminococcaceae;Ruminococcus;Ruminococcus_unclassified;	0.0112268	rhythmic	261.77	0.425735	arrhythmic	0			Zotu557	Bacteria;Bacteroidetes;Bacteroidia;Bacteroidales;Muribaculaceae;PAC000186_g;PAC001065_s;	1.51421e-08	rhythmic	68.3077	0.000310173	rhythmic	29.9852
Zotu7017	Bacteria;Firmicutes;Clostridia;Clostridiales;Lachnospiraceae;PAC000664_g;PAC002486_s;	1	arrhythmic	139.91	1	arrhythmic	16.2273			Zotu560	Bacteria;Firmicutes;Bacilli;Bacillales;Staphylococcaceae;Staphylococcus;Staphylococcus_unclassified;	1	arrhythmic	4.81977	0.423552	arrhythmic	5.09903
Zotu7087	Bacteria;Firmicutes;Erysipelotrichi;Erysipelotrichales;Erysipelotrichaceae;ASTB_g;EF603857_s;	0.906845	arrhythmic	171.116	0.247561	arrhythmic	36.3509			Zotu5624	Bacteria;Bacteroidetes;Bacteroidia;Bacteroidales;Muribaculaceae;PAC001112_g;PAC001267_s;	0.00309109	rhythmic	14.4633	0.0321601	rhythmic	11.4812
Zotu7088	Bacteria;Proteobacteria;Deltaproteobacteria;Desulfovibrionales;Desulfovibrionaceae;LT706945_g;PAC002478_s;	0.0600527	arrhythmic	251.594	1	arrhythmic	355.276			Zotu563	Bacteria;Bacteroidetes;Bacteroidia;Bacteroidales;Muribaculaceae;PAC001068_g;PAC001071_s;	4.63001e-06	rhythmic	88.1222	0.210058	arrhythmic	39.3434
Zotu7093	Bacteria;Proteobacteria;Betaproteobacteria;Burkholderiales;Sutterellaceae;Turicimonas;Turicimonas_muris;	0.0466732	rhythmic	267.752	1	arrhythmic	93.4354			Zotu5631	Bacteria;Firmicutes;Clostridia;Clostridiales;Lachnospiraceae;Marvinbryantia;PAC001753_s;	0.761374	arrhythmic	15.7388	1	arrhythmic	2.00248
Zotu7095	Bacteria;Bacteroidetes;Bacteroidia;Bacteroidales;Muribaculaceae;PAC001112_g;PAC001267_s;	0.425735	arrhythmic	0	0.65814	arrhythmic	0			Zotu5638	Bacteria;Firmicutes;Clostridia;Clostridiales;Lachnospiraceae;PAC001408_g;PAC001408_s;	1	arrhythmic	1.41815	1	arrhythmic	0.41131
Zotu7113	Bacteria;Firmicutes;Clostridia;Clostridiales;Ruminococcaceae;Eubacterium_g8;PAC001180_s;	1	arrhythmic	202.167	1	arrhythmic	80.95			Zotu5665	Bacteria;Firmicutes;Clostridia;Clostridiales;Lachnospiraceae;PAC001165_g;PAC001366_s;	0.174693	arrhythmic	9.38333	0.00127426	rhythmic	30.9065
Zotu7114	Bacteria;Firmicutes;Clostridia;Clostridiales;Lachnospiraceae;PAC000664_g;PAC001082_s;	1	arrhythmic	609.653	1	arrhythmic	253.281			Zotu569	Bacteria;Bacteroidetes;Bacteroidia;Bacteroidales;Muribaculaceae;PAC000186_g;PAC001065_s;	5.58154e-10	rhythmic	61.6142	0.00454988	rhythmic	28.2111
Zotu713	Bacteria;Bacteroidetes;Bacteroidia;Bacteroidales;Prevotellaceae;Prevotella;DQ777952_s;	1	arrhythmic	689.551	1	arrhythmic	450.363			Zotu5724	Bacteria;Firmicutes;Clostridia;Clostridiales;Clostridiales_unclassified;Clostridiales_unclassified;Clostridiales_unclassified;	0.0895241	arrhythmic	10.7855	0.0287645	rhythmic	12.4178
Zotu719	Bacteria;Bacteroidetes;Bacteroidia;Bacteroidales;Muribaculaceae;HM123997_g;HM123997_s;	0.0768064	arrhythmic	481.403	1	arrhythmic	306.183			Zotu5733	Bacteria;Bacteroidetes;Bacteroidia;Bacteroidales;Muribaculaceae;PAC001068_g;PAC001068_s;	1.14621e-07	rhythmic	31.9784	0.13383	arrhythmic	10.9019
Zotu721	Bacteria;Bacteroidetes;Bacteroidia;Bacteroidales;Bacteroidaceae;Bacteroides;PAC002443_s;	1	arrhythmic	222.377	1	arrhythmic	236.703			Zotu5744	Bacteria;Firmicutes;Clostridia;Clostridiales;Lachnospiraceae;PAC001516_g;PAC001516_s;	0.819532	arrhythmic	15.4049	0.0643842	arrhythmic	26.5217
Zotu7266	Bacteria;Proteobacteria;Deltaproteobacteria;Desulfovibrionales;Desulfovibrionaceae;LT706945_g;PAC002478_s;	0.404948	arrhythmic	144.859	0.791968	arrhythmic	0			Zotu5800	Bacteria;Bacteroidetes;Bacteroidia;Bacteroidales;Muribaculaceae;PAC001692_g;PAC002446_s;	8.00178e-05	rhythmic	13.586	1	arrhythmic	7.39918
Zotu73	Bacteria;Bacteroidetes;Bacteroidia;Bacteroidales;Rikenellaceae;Alistipes;PAC002444_s;	0.0768064	arrhythmic	333.331	1	arrhythmic	555.249			Zotu5807	Bacteria;Bacteroidetes;Bacteroidia;Bacteroidales;Muribaculaceae;Muribaculum;PAC001076_s;	0.0399872	rhythmic	14.1214	1	arrhythmic	14.6061
Zotu734	Bacteria;Bacteroidetes;Bacteroidia;Bacteroidales;Muribaculaceae;PAC002400_g;PAC002400_s;	0.0258868	rhythmic	258.212	0.00363578	rhythmic	538.044			Zotu5810	Bacteria;Bacteroidetes;Bacteroidia;Bacteroidales;Muribaculaceae;Muribaculaceae_unclassified;Muribaculaceae_unclassified;	4.67194e-08	rhythmic	16.536	0.00228075	rhythmic	10.464
Zotu7356	Bacteria;Bacteroidetes;Bacteroidia;Bacteroidales;Muribaculaceae;PAC000198_g;PAC001114_s;	1	arrhythmic	241.49	0.906845	arrhythmic	205.573			Zotu5821	Bacteria;Firmicutes;Clostridia;Clostridiales;Lachnospiraceae;PAC000664_g;PAC002004_s;	0.924699	arrhythmic	4.03078	1	arrhythmic	0.108436
Zotu7418	Bacteria;Firmicutes;Clostridia;Clostridiales;Ruminococcaceae;Eubacterium_g23;PAC001121_s;	1	arrhythmic	100.557	1	arrhythmic	75.994			Zotu5838	Bacteria;Firmicutes;Clostridia;Clostridiales;Lachnospiraceae;KE159538_g;KE159538_s;	0.13912	arrhythmic	9.14537	2.05932e-05	rhythmic	35.7721
Zotu7431	Bacteria;Firmicutes;Clostridia;Clostridiales;Lachnospiraceae;PAC001043_g;PAC001043_g_unclassified;	0.116483	arrhythmic	205.297	0.948123	arrhythmic	203.638			Zotu587	Bacteria;Firmicutes;Clostridia;Clostridiales;Lachnospiraceae;KE159538_g;KE159538_s;	0.54527	arrhythmic	37.111	3.68402e-05	rhythmic	144.968
Zotu7434	Bacteria;Firmicutes;Clostridia;Clostridiales;Lachnospiraceae;LLKB_g;AB626939_s;	1	arrhythmic	83.8745	1	arrhythmic	197.215			Zotu5906	Bacteria;Firmicutes;Clostridia;Clostridiales;Lachnospiraceae;PAC001092_g;PAC001587_s;	0.312253	arrhythmic	13.768	0.000808704	rhythmic	30.6433
Zotu7467	Bacteria;Firmicutes;Clostridia;Clostridiales;Lachnospiraceae;LLKB_g;AB626939_s;	1	arrhythmic	52.4604	1	arrhythmic	97.0093			Zotu591	Bacteria;Bacteroidetes;Bacteroidia;Bacteroidales;Muribaculaceae;PAC000186_g;PAC001065_s;	1.0739e-09	rhythmic	98.1147	0.00593134	rhythmic	41.7246
Zotu747	Bacteria;Firmicutes;Clostridia;Clostridiales;Lachnospiraceae;KE159538_g;KE159538_s;	1	arrhythmic	447.578	1	arrhythmic	230.031			Zotu5937	Bacteria;Firmicutes;Clostridia;Clostridiales;Lachnospiraceae;Marvinbryantia;PAC001753_s;	1	arrhythmic	4.19031	1	arrhythmic	0.714494
Zotu7495	Bacteria;Firmicutes;Clostridia;Clostridiales;Lachnospiraceae;PAC000664_g;PAC002004_s;	1	arrhythmic	0	1	arrhythmic	32.2045			Zotu5942	Bacteria;Firmicutes;Clostridia;Clostridiales;Ruminococcaceae;Oscillibacter;PAC001185_s;	0.246004	arrhythmic	9.95136	0.000132391	rhythmic	34.6642
Zotu757	Bacteria;Bacteroidetes;Bacteroidia;Bacteroidales;Muribaculaceae;PAC000186_g;PAC001065_s;	0.022612	rhythmic	500.496	0.867089	arrhythmic	191.27			Zotu595	Bacteria;Bacteroidetes;Bacteroidia;Bacteroidales;Muribaculaceae;Muribaculum;Muribaculum_intestinale;	6.21448e-07	rhythmic	86.4521	0.0321601	rhythmic	71.2571
Zotu7580	Bacteria;Firmicutes;Clostridia;Clostridiales;Lachnospiraceae;PAC001524_g;PAC001524_s;	0.34778	arrhythmic	143.565	1	arrhythmic	89.9469			Zotu5956	Bacteria;Firmicutes;Clostridia;Clostridiales;Lachnospiraceae;KE159538_g;KE159538_s;	0.0540776	arrhythmic	9.08048	0.000942709	rhythmic	30.8946
Zotu760	Bacteria;Bacteroidetes;Bacteroidia;Bacteroidales;Muribaculaceae;Muribaculum;Muribaculum_intestinale;	0.164124	arrhythmic	456.968	0.867089	arrhythmic	387.28			Zotu597	Bacteria;Bacteroidetes;Bacteroidia;Bacteroidales;Muribaculaceae;PAC001068_g;PAC001071_s;	2.17989e-05	rhythmic	106.438	0.844347	arrhythmic	37.4355
Zotu7639	Bacteria;Bacteroidetes;Bacteroidia;Bacteroidales;Muribaculaceae;PAC001112_g;PAC001267_s;	0.0768064	arrhythmic	91.7804	0.0866695	arrhythmic	0			Zotu5975	Bacteria;Firmicutes;Clostridia;Clostridiales;Ruminococcaceae;Pseudoflavonifractor;Pseudoflavonifractor_unclassified;	0.0448048	rhythmic	12.6005	0.000692507	rhythmic	16.7275
Zotu7656	Bacteria;Firmicutes;Clostridia;Clostridiales;Lachnospiraceae;PAC001572_g;PAC001572_s;	1	arrhythmic	245.209	1	arrhythmic	58.1733			Zotu5977	Bacteria;Firmicutes;Clostridia;Clostridiales;Lachnospiraceae;PAC001408_g;PAC001408_s;	1	arrhythmic	1.21463	1	arrhythmic	2.34081
Zotu766	Bacteria;Bacteroidetes;Bacteroidia;Bacteroidales;Prevotellaceae;Prevotella;DQ777952_s;	1	arrhythmic	359.387	1	arrhythmic	334.986			Zotu598	Bacteria;Bacteroidetes;Bacteroidia;Bacteroidales;Prevotellaceae;Alloprevotella;PAC002479_s;	0.312253	arrhythmic	22.5838	0.0321601	rhythmic	29.6911
Zotu7675	Bacteria;Firmicutes;Clostridia;Clostridiales;Lachnospiraceae;KE159538_g;PAC001094_s;	0.330354	arrhythmic	513.725	1	arrhythmic	12.5805			Zotu6013	Bacteria;Firmicutes;Clostridia;Clostridiales;Lachnospiraceae;PAC001118_g;PAC001118_s;	1	arrhythmic	5.55071	1	arrhythmic	0
Zotu77	Bacteria;Bacteroidetes;Bacteroidia;Bacteroidales;Muribaculaceae;PAC001112_g;PAC001112_s;	0.518384	arrhythmic	1320.03	1	arrhythmic	1861.05			Zotu6047	Bacteria;Firmicutes;Clostridia;Clostridiales;Lachnospiraceae;PAC001118_g;PAC001118_s;	1	arrhythmic	9.0199	1	arrhythmic	0
Zotu7831	Bacteria;Bacteroidetes;Bacteroidia;Bacteroidales;Rikenellaceae;Alistipes;JQ085082_s;	1	arrhythmic	139.67	1	arrhythmic	166.994			Zotu606	Bacteria;Bacteroidetes;Bacteroidia;Bacteroidales;Muribaculaceae;PAC001112_g;PAC001112_s;	0.000139463	rhythmic	48.6881	1	arrhythmic	19.6636
Zotu7858	Bacteria;Proteobacteria;Deltaproteobacteria;Desulfovibrionales;Desulfovibrionaceae;LT706945_g;PAC002478_s;	0.17356	arrhythmic	126.414	1	arrhythmic	299.197			Zotu6075	Bacteria;Bacteroidetes;Bacteroidia;Bacteroidales;Muribaculaceae;PAC001692_g;PAC002446_s;	0.00161766	rhythmic	12.3798	1	arrhythmic	2.65721
Zotu786	Bacteria;Bacteroidetes;Bacteroidia;Bacteroidales;Muribaculaceae;Muribaculum;Muribaculum_intestinale;	0.103604	arrhythmic	850.257	0.627869	arrhythmic	286.936			Zotu6081	Bacteria;Firmicutes;Clostridia;Clostridiales;Lachnospiraceae;Marvinbryantia;PAC001753_s;	1	arrhythmic	2.30375	1	arrhythmic	1.5856
Zotu7864	Bacteria;Bacteroidetes;Bacteroidia;Bacteroidales;Rikenellaceae;Alistipes;PAC002445_s;	1	arrhythmic	440.735	1	arrhythmic	309.889			Zotu612	Bacteria;Bacteroidetes;Bacteroidia;Bacteroidales;Odoribacteraceae;Odoribacter;AB606328_s;	0.54527	arrhythmic	23.888	0.11082	arrhythmic	43.1735
Zotu7894	Bacteria;Bacteroidetes;Bacteroidia;Bacteroidales;Rikenellaceae;Alistipes;JQ085082_s;	1	arrhythmic	150.711	1	arrhythmic	146.042			Zotu6134	Bacteria;Tenericutes;Mollicutes;Acholeplasmatales;Acholeplasmataceae;Acholeplasma_g2;PAC001080_s;	1	arrhythmic	0.801788	1	arrhythmic	1.51409
Zotu7950	Bacteria;Firmicutes;Clostridia;Clostridiales;Ruminococcaceae;Eubacterium_g8;PAC001180_s;	1	arrhythmic	187.568	1	arrhythmic	113.819			Zotu6177	Bacteria;Firmicutes;Clostridia;Clostridiales;Lachnospiraceae;PAC001679_g;PAC001679_s;	1	arrhythmic	7.93212	0.000942709	rhythmic	25.1097
Zotu7957	Bacteria;Firmicutes;Clostridia;Clostridiales;Lachnospiraceae;Lachnospira;PAC002369_s;	1	arrhythmic	70.2151	1	arrhythmic	122.165			Zotu6224	Bacteria;Firmicutes;Clostridia;Clostridiales;Lachnospiraceae;PAC001679_g;PAC001679_s;	1	arrhythmic	9.28244	0.000157597	rhythmic	26.4155
Zotu798	Bacteria;Bacteroidetes;Bacteroidia;Bacteroidales;Odoribacteraceae;Odoribacter;AB606328_s;	0.366001	arrhythmic	118.521	1	arrhythmic	93.7962			Zotu6304	Bacteria;Firmicutes;Clostridia;Clostridiales;Lachnospiraceae;Frisingicoccus;PAC001580_s;	0.0560832	arrhythmic	13.3247	4.45175e-05	rhythmic	29.1296
Zotu7985	Bacteria;Firmicutes;Clostridia;Clostridiales;Christensenellaceae;PAC001141_g;PAC001218_s;	1	arrhythmic	113.94	1	arrhythmic	186.269			Zotu6386	Bacteria;Bacteroidetes;Bacteroidia;Bacteroidales;Muribaculaceae;Muribaculum;PAC001076_s;	0.174693	arrhythmic	11.5579	1	arrhythmic	4.26208
Zotu805	Bacteria;Bacteroidetes;Bacteroidia;Bacteroidales;Muribaculaceae;PAC001068_g;PAC001071_s;	0.990965	arrhythmic	235.616	0.00779103	rhythmic	0			Zotu6391	Bacteria;Firmicutes;Clostridia;Clostridiales;Lachnospiraceae;PAC001408_g;PAC001408_s;	1	arrhythmic	0.943932	1	arrhythmic	0
Zotu8081	Bacteria;Firmicutes;Clostridia;Clostridiales;Lachnospiraceae;PAC001118_g;PAC001118_s;	1	arrhythmic	227.962	1	arrhythmic	205.994			Zotu6392	Bacteria;Firmicutes;Clostridia;Clostridiales;Ruminococcaceae;Oscillibacter;HM124063_s;	0.0165223	rhythmic	13.6855	0.000692507	rhythmic	27.3983
Zotu813	Bacteria;Bacteroidetes;Bacteroidia;Bacteroidales;Prevotellaceae;Alloprevotella;PAC002479_s;	1	arrhythmic	378.145	1	arrhythmic	291.317			Zotu64	Bacteria;Bacteroidetes;Bacteroidia;Bacteroidales;Rikenellaceae;Alistipes;PAC002444_s;	3.25367e-05	rhythmic	67.2281	0.00147764	rhythmic	99.0918
Zotu8273	Bacteria;Firmicutes;Clostridia;Clostridiales;Lachnospiraceae;PAC000664_g;PAC002004_s;	1	arrhythmic	0	1	arrhythmic	85.895			Zotu6400	Bacteria;Bacteroidetes;Bacteroidia;Bacteroidales;Muribaculaceae;PAC001765_g;PAC002452_s;	1.09542e-05	rhythmic	23.8582	0.440004	arrhythmic	7.56971
Zotu8274	Bacteria;Firmicutes;Clostridia;Clostridiales;Lachnospiraceae;KE159628_g;KE159628_s;	0.366001	arrhythmic	312.458	1	arrhythmic	194.618			Zotu641	Bacteria;Bacteroidetes;Bacteroidia;Bacteroidales;Muribaculaceae;PAC002400_g;PAC002400_s;	0.0018821	rhythmic	43.3968	0.229075	arrhythmic	19.2297
Zotu84	Bacteria;Bacteroidetes;Bacteroidia;Bacteroidales;Rikenellaceae;Alistipes;PAC002444_s;	0.204817	arrhythmic	239.537	0.598795	arrhythmic	283.303			Zotu6481	Bacteria;Bacteroidetes;Bacteroidia;Bacteroidales;Muribaculaceae;PAC001066_g;PAC001066_s;	0.000558568	rhythmic	19.2992	0.0229171	rhythmic	12.4549
Zotu842	Bacteria;Bacteroidetes;Bacteroidia;Bacteroidales;Muribaculaceae;PAC001112_g;PAC001113_s;	0.240945	arrhythmic	308.804	1	arrhythmic	457.732			Zotu6557	Bacteria;Firmicutes;Clostridia;Clostridiales;Lachnospiraceae;PAC001375_g;PAC001375_s;	0.312253	arrhythmic	7.48752	3.04178e-05	rhythmic	34.1848
Zotu8435	Bacteria;Firmicutes;Clostridia;Clostridiales;Ruminococcaceae;PAC000661_g;PAC002104_s;	1	arrhythmic	403.287	1	arrhythmic	135.081			Zotu6573	Bacteria;Tenericutes;Mollicutes;Acholeplasmatales;Acholeplasmataceae;Acholeplasma_g2;PAC001080_s;	1	arrhythmic	4.15218	0.662257	arrhythmic	2.61443
Zotu8457	Bacteria;Firmicutes;Clostridia;Clostridiales;Ruminococcaceae;Ruthenibacterium;PAC001378_s;	0.268041	arrhythmic	205.339	0.722427	arrhythmic	333.348			Zotu6599	Bacteria;Bacteroidetes;Bacteroidia;Bacteroidales;Muribaculaceae;Muribaculum;DQ815542_s;	0.00546825	rhythmic	14.8433	0.735838	arrhythmic	11.4777
Zotu8504	Bacteria;Firmicutes;Clostridia;Clostridiales;Ruminococcaceae;Eubacterium_g8;PAC001180_s;	1	arrhythmic	174.246	1	arrhythmic	44.3002			Zotu660	Bacteria;Bacteroidetes;Bacteroidia;Bacteroidales;Muribaculaceae;PAC001068_g;PAC001072_s;	2.03111e-09	rhythmic	38.4775	0.78863	arrhythmic	17.3369
Zotu8589	Bacteria;Firmicutes;Clostridia;Clostridiales;Ruminococcaceae;PAC000661_g;PAC002104_s;	1	arrhythmic	76.2338	1	arrhythmic	45.7674			Zotu6631	Bacteria;Firmicutes;Clostridia;Clostridiales;Lachnospiraceae;PAC001377_g;PAC001377_s;	0.0415211	rhythmic	28.0946	6.45725e-05	rhythmic	44.3638
Zotu8721	Bacteria;Firmicutes;Clostridia;Clostridiales;Lachnospiraceae;PAC000664_g;PAC001082_s;	1	arrhythmic	233.594	1	arrhythmic	79.096			Zotu665	Bacteria;Firmicutes;Clostridia;Clostridiales;Lachnospiraceae;KE159538_g;KE159538_s;	0.392821	arrhythmic	46.3605	7.75146e-05	rhythmic	165.405
Zotu8730	Bacteria;Firmicutes;Clostridia;Clostridiales;Lachnospiraceae;KE159538_g;PAC001094_s;	0.598795	arrhythmic	133.979	1	arrhythmic	30.011			Zotu6656	Bacteria;Firmicutes;Clostridia;Clostridiales;Lachnospiraceae;PAC001043_g;PAC001557_s;	0.00599814	rhythmic	16.0843	0.000692507	rhythmic	32.7831
Zotu8822	Bacteria;Firmicutes;Clostridia;Clostridiales;Lachnospiraceae;PAC000664_g;PAC001082_s;	1	arrhythmic	96.4367	1	arrhythmic	71.7955			Zotu6682	Bacteria;Firmicutes;Clostridia;Clostridiales;Lachnospiraceae;KE159571_g;PAC002495_s;	1	arrhythmic	1.0217	0.32032	arrhythmic	9.74691
Zotu8957	Bacteria;Firmicutes;Clostridia;Clostridiales;Ruminococcaceae;Agathobaculum;AB606336_s;	0.0360551	rhythmic	505.658	0.164124	arrhythmic	333.684			Zotu67	Bacteria;Bacteroidetes;Bacteroidia;Bacteroidales;Muribaculaceae;PAC000186_g;PAC001064_s;	4.63001e-06	rhythmic	111.974	0.0748799	arrhythmic	81.3222
Zotu8980	Bacteria;Firmicutes;Clostridia;Clostridiales;Ruminococcaceae;PAC000661_g;PAC001095_s;	1	arrhythmic	127.867	1	arrhythmic	33.0104			Zotu6728	Bacteria;Firmicutes;Clostridia;Clostridiales;Ruminococcaceae;Pseudoflavonifractor;KI535319_s;	0.0560832	arrhythmic	9.6665	0.00171055	rhythmic	16.0851
Zotu9016	Bacteria;Firmicutes;Clostridia;Clostridiales;Ruminococcaceae;PAC000661_g;PAC001095_s;	1	arrhythmic	152.664	1	arrhythmic	333.155			Zotu6753	Bacteria;Tenericutes;Mollicutes;Acholeplasmatales;Acholeplasmataceae;Acholeplasma_g2;PAC001080_s;	1	arrhythmic	2.80626	0.361799	arrhythmic	3.54249
Zotu903	Bacteria;Bacteroidetes;Bacteroidia;Bacteroidales;Prevotellaceae;Prevotella;DQ777952_s;	1	arrhythmic	309.23	1	arrhythmic	466.888			Zotu68	Bacteria;Bacteroidetes;Bacteroidia;Bacteroidales;Muribaculaceae;PAC000186_g;PAC001064_s;	6.1967e-06	rhythmic	102.332	0.0112066	rhythmic	75.5375
Zotu9057	Bacteria;Firmicutes;Clostridia;Clostridiales;Lachnospiraceae;PAC000664_g;PAC000664_g_unclassified;	1	arrhythmic	14.7167	1	arrhythmic	0			Zotu690	Bacteria;Bacteroidetes;Bacteroidia;Bacteroidales;Muribaculaceae;PAC001112_g;PAC001113_s;	2.50257e-09	rhythmic	106.179	1	arrhythmic	33.2877
Zotu9085	Bacteria;Firmicutes;Clostridia;Clostridiales;Ruminococcaceae;Agathobaculum;AB606336_s;	0.0218664	rhythmic	195.638	0.164124	arrhythmic	125.524			Zotu6909	Bacteria;Firmicutes;Clostridia;Clostridiales;Lachnospiraceae;PAC001456_g;PAC001456_s;	1	arrhythmic	7.49465	0.99746	arrhythmic	4.52158
Zotu928	Bacteria;Bacteroidetes;Bacteroidia;Bacteroidales;Muribaculaceae;HM123997_g;HM123997_s;	0.425735	arrhythmic	75.3423	1	arrhythmic	160.791			Zotu695	Bacteria;Firmicutes;Clostridia;Clostridiales;Lachnospiraceae;PAC000664_g;PAC001083_s;	0.0355893	rhythmic	44.8344	4.45175e-05	rhythmic	85.6464
Zotu932	Bacteria;Bacteroidetes;Bacteroidia;Bacteroidales;Muribaculaceae;PAC000198_g;PAC001075_s;	0.0276818	rhythmic	910.952	0.228324	arrhythmic	526.975			Zotu6968	Bacteria;Firmicutes;Clostridia;Clostridiales;Lachnospiraceae;KE159538_g;KE159538_s;	0.392821	arrhythmic	6.55663	0.000505038	rhythmic	25.8926
Zotu933	Bacteria;Bacteroidetes;Bacteroidia;Bacteroidales;Prevotellaceae;Prevotella;DQ777952_s;	1	arrhythmic	472.498	1	arrhythmic	294.608			Zotu7017	Bacteria;Firmicutes;Clostridia;Clostridiales;Lachnospiraceae;PAC000664_g;PAC002486_s;	1	arrhythmic	4.79449	0.00989704	rhythmic	5.40815
Zotu940	Bacteria;Bacteroidetes;Bacteroidia;Bacteroidales;Muribaculaceae;PAC001112_g;PAC001113_s;	0.990965	arrhythmic	149.315	1	arrhythmic	329.754			Zotu705	Bacteria;Bacteroidetes;Bacteroidia;Bacteroidales;Muribaculaceae;PAC001068_g;PAC001072_s;	3.79533e-07	rhythmic	37.2601	0.146804	arrhythmic	24.6854
Zotu9457	Bacteria;Firmicutes;Clostridia;Clostridiales;Ruminococcaceae;Ruminococcus;Ruminococcus_unclassified;	0.0619756	arrhythmic	167.462	0.706037	arrhythmic	4.26326e-14			Zotu7095	Bacteria;Bacteroidetes;Bacteroidia;Bacteroidales;Muribaculaceae;PAC001112_g;PAC001267_s;	0.00267196	rhythmic	25.0196	0.0321601	rhythmic	17.1589
Zotu9483	Bacteria;Firmicutes;Clostridia;Clostridiales;Lachnospiraceae;PAC000664_g;PAC001082_s;	1	arrhythmic	208.426	1	arrhythmic	74.9236			Zotu7106	Bacteria;Firmicutes;Clostridia;Clostridiales;Lachnospiraceae;LLKB_g;LLKB_g_unclassified;	1	arrhythmic	4.96915	0.0181577	rhythmic	12.0402
Zotu9560	Bacteria;Firmicutes;Clostridia;Clostridiales;Lachnospiraceae;Anaerotignum;Anaerotignum_unclassified;	1	arrhythmic	18.2156	1	arrhythmic	131.306			Zotu719	Bacteria;Bacteroidetes;Bacteroidia;Bacteroidales;Muribaculaceae;HM123997_g;HM123997_s;	3.21166e-07	rhythmic	119.094	1	arrhythmic	17.209
Zotu960	Bacteria;Bacteroidetes;Bacteroidia;Bacteroidales;Muribaculaceae;HM123997_g;HM123997_s;	0.00176446	rhythmic	187.804	1	arrhythmic	118.791			Zotu720	Bacteria;Bacteroidetes;Bacteroidia;Bacteroidales;Muribaculaceae;PAC001068_g;PAC002450_s;	0.00118587	rhythmic	62.1546	0.192398	arrhythmic	63.9788
Zotu9618	Bacteria;Bacteroidetes;Bacteroidia;Bacteroidales;Muribaculaceae;PAC001112_g;PAC002441_s;	0.00838855	rhythmic	185.647	1	arrhythmic	170.291			Zotu721	Bacteria;Bacteroidetes;Bacteroidia;Bacteroidales;Bacteroidaceae;Bacteroides;PAC002443_s;	0.113839	arrhythmic	21.374	1	arrhythmic	22.2882
Zotu9878	Bacteria;Firmicutes;Clostridia;Clostridiales;Ruminococcaceae;Neglecta;PAC001184_s;	0.065932	arrhythmic	183.996	1	arrhythmic	120.868			Zotu7238	Bacteria;Firmicutes;Clostridia;Clostridiales;Lachnospiraceae;KE159571_g;PAC002495_s;	1	arrhythmic	2.78232	0.0870324	arrhythmic	10.8242
Zotu988	Bacteria;Bacteroidetes;Bacteroidia;Bacteroidales;Muribaculaceae;Muribaculum;Muribaculum_intestinale;	0.366001	arrhythmic	855.627	0.297774	arrhythmic	485.516			Zotu73	Bacteria;Bacteroidetes;Bacteroidia;Bacteroidales;Rikenellaceae;Alistipes;PAC002444_s;	0.000527747	rhythmic	80.3011	0.000310173	rhythmic	146.566
Zotu9942	Bacteria;Bacteroidetes;Bacteroidia;Bacteroidales;Bacteroidaceae;Bacteroides;Bacteroides_unclassified;	1	arrhythmic	367.155	1	arrhythmic	175.246			Zotu7308	Bacteria;Firmicutes;Clostridia;Clostridiales;Lachnospiraceae;Clostridium_g24;PAC001376_s;	0.0122506	rhythmic	9.72893	0.000942709	rhythmic	15.9283
										Zotu734	Bacteria;Bacteroidetes;Bacteroidia;Bacteroidales;Muribaculaceae;PAC002400_g;PAC002400_s;	0.00902168	rhythmic	50.4964	0.00519893	rhythmic	31.3844
										Zotu7371	Bacteria;Saccharibacteria_TM7;Saccharimonas_c;Saccharimonas_o;Saccharimonas_f;PAC000677_g;PAC001192_s;	0.654541	arrhythmic	3.41706	1	arrhythmic	6.06773
										Zotu7378	Bacteria;Bacteroidetes;Bacteroidia;Bacteroidales;Muribaculaceae;Muribaculum;DQ815542_s;	0.000623534	rhythmic	8.48602	1	arrhythmic	7.21089
										Zotu7431	Bacteria;Firmicutes;Clostridia;Clostridiales;Lachnospiraceae;PAC001043_g;PAC001043_g_unclassified;	0.902711	arrhythmic	3.10273	9.28514e-05	rhythmic	18.397
										Zotu7466	Bacteria;Firmicutes;Clostridia;Clostridiales;Lachnospiraceae;Acetatifactor;PAC002332_s;	0.0037496	rhythmic	14.337	0.0143059	rhythmic	25.8459
										Zotu747	Bacteria;Firmicutes;Clostridia;Clostridiales;Lachnospiraceae;KE159538_g;KE159538_s;	0.174693	arrhythmic	37.2704	0.000221969	rhythmic	165.195
										Zotu757	Bacteria;Bacteroidetes;Bacteroidia;Bacteroidales;Muribaculaceae;PAC000186_g;PAC001065_s;	1.64545e-09	rhythmic	75.1212	0.0126709	rhythmic	34.2728
										Zotu760	Bacteria;Bacteroidetes;Bacteroidia;Bacteroidales;Muribaculaceae;Muribaculum;Muribaculum_intestinale;	1.44706e-05	rhythmic	24.4582	0.0256925	rhythmic	26.5359
										Zotu7607	Bacteria;Deferribacteres;Deferribacteres_c;Deferribacterales;Deferribacteraceae;Mucispirillum;Mucispirillum_schaedleri;	0.0863981	arrhythmic	9.44025	0.00137595	rhythmic	15.158
										Zotu7635	Bacteria;Firmicutes;Clostridia;Clostridiales;Lachnospiraceae;Marvinbryantia;PAC001753_s;	1	arrhythmic	3.08932	1	arrhythmic	0
										Zotu7639	Bacteria;Bacteroidetes;Bacteroidia;Bacteroidales;Muribaculaceae;PAC001112_g;PAC001267_s;	0.0145426	rhythmic	16.4315	0.0087276	rhythmic	12.2144
										Zotu7656	Bacteria;Firmicutes;Clostridia;Clostridiales;Lachnospiraceae;PAC001572_g;PAC001572_s;	0.0045348	rhythmic	8.24185	0.0161286	rhythmic	17.5978
										Zotu7688	Bacteria;Firmicutes;Clostridia;Clostridiales;Ruminococcaceae;Oscillibacter;PAC001522_s;	0.180274	arrhythmic	9.54528	0.00397563	rhythmic	21.0096
										Zotu77	Bacteria;Bacteroidetes;Bacteroidia;Bacteroidales;Muribaculaceae;PAC001112_g;PAC001112_s;	0.000237788	rhythmic	206.747	1	arrhythmic	76.6237
										Zotu7703	Bacteria;Firmicutes;Clostridia;Clostridiales;Lachnospiraceae;Clostridium_g21;PAC001739_s;	0.180274	arrhythmic	15.5827	0.0748799	arrhythmic	24.7233
										Zotu7714	Bacteria;Firmicutes;Clostridia;Clostridiales;Lachnospiraceae;Clostridium_g21;PAC001739_s;	0.969496	arrhythmic	3.64189	0.0181577	rhythmic	5.83681
										Zotu780	Bacteria;Bacteroidetes;Bacteroidia;Bacteroidales;Prevotellaceae;Prevotella;PAC002481_s;	0.0649335	arrhythmic	39.9346	1	arrhythmic	12.7799
										Zotu786	Bacteria;Bacteroidetes;Bacteroidia;Bacteroidales;Muribaculaceae;Muribaculum;Muribaculum_intestinale;	6.21771e-05	rhythmic	28.2298	0.00593134	rhythmic	37.4328
										Zotu7905	Bacteria;Firmicutes;Clostridia;Clostridiales;Ruminococcaceae;Oscillibacter;PAC001526_s;	0.404136	arrhythmic	9.466	0.000262647	rhythmic	15.6024
										Zotu7918	Bacteria;Firmicutes;Clostridia;Clostridiales;Lachnospiraceae;Marvinbryantia;PAC001753_s;	1	arrhythmic	5.00105	1	arrhythmic	0
										Zotu7957	Bacteria;Firmicutes;Clostridia;Clostridiales;Lachnospiraceae;Lachnospira;PAC002369_s;	0.192059	arrhythmic	4.56105	0.532159	arrhythmic	5.69524
										Zotu798	Bacteria;Bacteroidetes;Bacteroidia;Bacteroidales;Odoribacteraceae;Odoribacter;AB606328_s;	0.605648	arrhythmic	21.6965	0.146804	arrhythmic	34.4541
										Zotu803	Bacteria;Bacteroidetes;Bacteroidia;Bacteroidales;Muribaculaceae;PAC001068_g;PAC002450_s;	0.00161766	rhythmic	14.5123	0.11082	arrhythmic	18.9407
										Zotu8041	Bacteria;Firmicutes;Clostridia;Clostridiales;Lachnospiraceae;LLKB_g;PAC001383_s;	0.761374	arrhythmic	3.10219	0.00397563	rhythmic	11.5331
										Zotu8047	Bacteria;Firmicutes;Clostridia;Clostridiales;Ruminococcaceae;Oscillibacter;PAC001501_s;	0.00599814	rhythmic	8.10303	0.000310173	rhythmic	14.9598
										Zotu805	Bacteria;Bacteroidetes;Bacteroidia;Bacteroidales;Muribaculaceae;PAC001068_g;PAC001071_s;	9.51552e-06	rhythmic	112.857	0.512344	arrhythmic	30.9721
										Zotu8081	Bacteria;Firmicutes;Clostridia;Clostridiales;Lachnospiraceae;PAC001118_g;PAC001118_s;	1	arrhythmic	5.25836	1	arrhythmic	0
										Zotu8099	Bacteria;Firmicutes;Clostridia;Clostridiales;Lachnospiraceae;PAC001138_g;PAC001518_s;	0.0187128	rhythmic	11.95	6.45725e-05	rhythmic	25.5109
										Zotu813	Bacteria;Bacteroidetes;Bacteroidia;Bacteroidales;Prevotellaceae;Alloprevotella;PAC002479_s;	0.294429	arrhythmic	28.2739	0.32032	arrhythmic	21.8551
										Zotu8165	Bacteria;Firmicutes;Clostridia;Clostridiales;Lachnospiraceae;PAC001679_g;PAC001679_s;	1	arrhythmic	5.24361	0.0256925	rhythmic	16.9847
										Zotu820	Bacteria;Bacteroidetes;Bacteroidia;Bacteroidales;Muribaculaceae;PAC000186_g;PAC001065_s;	3.88703e-08	rhythmic	62.4829	0.000310173	rhythmic	32.9317
										Zotu8213	Bacteria;Firmicutes;Clostridia;Clostridiales;Lachnospiraceae;Lachnospiraceae_unclassified;Lachnospiraceae_unclassified;	1	arrhythmic	0	1	arrhythmic	7.10332
										Zotu8248	Bacteria;Saccharibacteria_TM7;Saccharimonas_c;Saccharimonas_o;Saccharimonas_f;PAC000677_g;PAC001192_s;	5.47302e-05	rhythmic	19.6558	0.903083	arrhythmic	14.4308
										Zotu8274	Bacteria;Firmicutes;Clostridia;Clostridiales;Lachnospiraceae;KE159628_g;KE159628_s;	1	arrhythmic	4.26959	0.00454988	rhythmic	13.5603
										Zotu8369	Bacteria;Bacteroidetes;Bacteroidia;Bacteroidales;Muribaculaceae;Muribaculum;PAC001076_s;	0.23144	arrhythmic	7.05169	1	arrhythmic	10.0774
										Zotu84	Bacteria;Bacteroidetes;Bacteroidia;Bacteroidales;Rikenellaceae;Alistipes;PAC002444_s;	9.06456e-05	rhythmic	84.2692	2.50573e-05	rhythmic	122.45
										Zotu8419	Bacteria;Firmicutes;Bacilli;Lactobacillales;Lactobacillaceae;Lactobacillus;Lactobacillus_unclassified;	2.75744e-06	rhythmic	37.795	0.376247	arrhythmic	5.50575
										Zotu842	Bacteria;Bacteroidetes;Bacteroidia;Bacteroidales;Muribaculaceae;PAC001112_g;PAC001113_s;	5.60691e-08	rhythmic	48.1368	1	arrhythmic	11.1261
										Zotu8544	Bacteria;Firmicutes;Clostridia;Clostridiales;Lachnospiraceae;PAC001212_g;PAC001809_s;	1	arrhythmic	0	1	arrhythmic	0
										Zotu8628	Bacteria;Firmicutes;Clostridia;Clostridiales;Ruminococcaceae;Pseudoflavonifractor;Pseudoflavonifractor_unclassified;	0.0448048	rhythmic	11.5419	4.45175e-05	rhythmic	21.6827
										Zotu8722	Bacteria;Firmicutes;Clostridia;Clostridiales;Lachnospiraceae;Clostridium_g21;PAC001739_s;	0.163832	arrhythmic	2.58257	0.116339	arrhythmic	6.29978
										Zotu879	Bacteria;Bacteroidetes;Bacteroidia;Bacteroidales;Muribaculaceae;PAC001068_g;PAC001072_s;	6.21448e-07	rhythmic	44.3881	0.0445873	rhythmic	33.2648
										Zotu8825	Bacteria;Bacteroidetes;Bacteroidia;Bacteroidales;Muribaculaceae;PAC001692_g;PAC002446_s;	0.000863073	rhythmic	10.5339	1	arrhythmic	6.54625
										Zotu8866	Bacteria;Firmicutes;Clostridia;Clostridiales;Lachnospiraceae;Eubacterium_g6;PAC002402_s;	1	arrhythmic	0.565343	1	arrhythmic	0
										Zotu894	Bacteria;Bacteroidetes;Bacteroidia;Bacteroidales;Muribaculaceae;PAC001068_g;PAC002450_s;	0.00628637	rhythmic	17.3948	0.685874	arrhythmic	20.8832
										Zotu9075	Bacteria;Firmicutes;Clostridia;Clostridiales;Lachnospiraceae;Eubacterium_g17;PAC001126_s;	1	arrhythmic	6.94241	0.0126709	rhythmic	14.2641
										Zotu91	Bacteria;Firmicutes;Clostridia;Clostridiales;Lachnospiraceae;PAC000664_g;PAC001083_s;	0.0649335	arrhythmic	207.488	1.381e-05	rhythmic	349.79
										Zotu920	Bacteria;Firmicutes;Clostridia;Clostridiales;Lachnospiraceae;PAC000664_g;PAC001515_s;	1	arrhythmic	2.1378	0.0676777	arrhythmic	3.50838
										Zotu928	Bacteria;Bacteroidetes;Bacteroidia;Bacteroidales;Muribaculaceae;HM123997_g;HM123997_s;	2.54984e-06	rhythmic	27.1409	1	arrhythmic	8.13981
										Zotu9288	Bacteria;Bacteroidetes;Bacteroidia;Bacteroidales;Muribaculaceae;Muribaculum;PAC001076_s;	1	arrhythmic	4.97012	0.844347	arrhythmic	10.7071
										Zotu932	Bacteria;Bacteroidetes;Bacteroidia;Bacteroidales;Muribaculaceae;PAC000198_g;PAC001075_s;	3.57262e-10	rhythmic	149.14	0.0359082	rhythmic	42.2952
										Zotu940	Bacteria;Bacteroidetes;Bacteroidia;Bacteroidales;Muribaculaceae;PAC001112_g;PAC001113_s;	8.43724e-09	rhythmic	39.5192	1	arrhythmic	8.93302
										Zotu95	Bacteria;Firmicutes;Clostridia;Clostridiales;Lachnospiraceae;PAC000664_g;PAC001083_s;	0.0329172	rhythmic	62.4662	7.75146e-05	rhythmic	106.496
										Zotu9533	Bacteria;Bacteroidetes;Bacteroidia;Bacteroidales;Porphyromonadaceae;Parabacteroides;PAC001783_s;	0.000909268	rhythmic	8.46282	0.249526	arrhythmic	8.08738
										Zotu9536	Bacteria;Firmicutes;Clostridia;Clostridiales;Lachnospiraceae;PAC001679_g;PAC001679_s;	1	arrhythmic	5.63165	0.00989704	rhythmic	13.7552
										Zotu960	Bacteria;Bacteroidetes;Bacteroidia;Bacteroidales;Muribaculaceae;HM123997_g;HM123997_s;	2.29061e-07	rhythmic	38.8847	1	arrhythmic	6.59871
										Zotu9618	Bacteria;Bacteroidetes;Bacteroidia;Bacteroidales;Muribaculaceae;PAC001112_g;PAC002441_s;	0.000115997	rhythmic	16.8245	0.844347	arrhythmic	7.88732
										Zotu968	Bacteria;Bacteroidetes;Bacteroidia;Bacteroidales;Muribaculaceae;Muribaculaceae_unclassified;Muribaculaceae_unclassified;	2.26814e-10	rhythmic	216.115	0.00262704	rhythmic	137.2
										Zotu9715	Bacteria;Firmicutes;Clostridia;Clostridiales;Lachnospiraceae;Clostridium_g21;PAC001739_s;	0.0895241	arrhythmic	3.73803	0.00397563	rhythmic	12.3746
										Zotu9802	Bacteria;Tenericutes;Mollicutes;Acholeplasmatales;Acholeplasmataceae;Acholeplasma_g2;PAC001080_s;	1	arrhythmic	0.685617	1	arrhythmic	1.47449
										Zotu988	Bacteria;Bacteroidetes;Bacteroidia;Bacteroidales;Muribaculaceae;Muribaculum;Muribaculum_intestinale;	7.15693e-06	rhythmic	37.7484	0.0287645	rhythmic	29.4524

## Sheet: relative analysis
		Quantitative analysis Bmal1 SCNfl/- experiment										Relative analysis SSW experiment
		Bmal1 SCN+/-			Bmal1 SCNfl/-							LD12:12			SSW
zOTU	taxa	ADJ.P	rhythmicity	AMP	ADJ.P	rhythmicity	AMP			zOTUs	taxonomy	ADJ.P	rhythmicity	AMP	ADJ.P	rhythmicity	AMP
Zotu1	Bacteria;Bacteroidetes;Bacteroidia;Bacteroidales;Muribaculaceae;PAC001068_g;PAC001070_s;	1	arrhythmic	0.71898	1	arrhythmic	0.773213			Zotu1	Bacteria;Bacteroidetes;Bacteroidia;Bacteroidales;Muribaculaceae;PAC001068_g;PAC001070_s;	0.321611	arrhythmic	0.391326	1	arrhythmic	0.275778
Zotu10	Bacteria;Bacteroidetes;Bacteroidia;Bacteroidales;Muribaculaceae;PAC001068_g;PAC001070_s;	1	arrhythmic	0.211945	0.75652	arrhythmic	0.282255			Zotu10	Bacteria;Bacteroidetes;Bacteroidia;Bacteroidales;Muribaculaceae;PAC001068_g;PAC001070_s;	0.186166	arrhythmic	0.149781	1	arrhythmic	0.103558
Zotu10031	Bacteria;Firmicutes;Clostridia;Clostridiales;Lachnospiraceae;KE159538_g;PAC001094_s;	0.17356	arrhythmic	0.0160935	1	arrhythmic	0.00180151			Zotu1004	Bacteria;Bacteroidetes;Bacteroidia;Bacteroidales;Muribaculaceae;PAC002400_g;PAC002400_s;	0.0107617	rhythmic	0.118028	0.00262704	rhythmic	0.14994
Zotu1004	Bacteria;Bacteroidetes;Bacteroidia;Bacteroidales;Muribaculaceae;PAC002400_g;PAC002400_s;	0.867089	arrhythmic	0.0458811	0.0866695	arrhythmic	0.039917			Zotu10345	Bacteria;Firmicutes;Clostridia;Clostridiales;Lachnospiraceae;Clostridium_g21;PAC001772_s;	0.00546825	rhythmic	0.0275469	0.78863	arrhythmic	0.0274794
Zotu10149	Bacteria;Firmicutes;Clostridia;Clostridiales;Ruminococcaceae;PAC000661_g;PAC002104_s;	1	arrhythmic	0.0149066	1	arrhythmic	0.0112276			Zotu1037	Bacteria;Bacteroidetes;Bacteroidia;Bacteroidales;Muribaculaceae;HM123997_g;HM123997_s;	0.000211452	rhythmic	0.0937694	1	arrhythmic	0.0226771
Zotu10196	Bacteria;Bacteroidetes;Bacteroidia;Bacteroidales;Bacteroidaceae;Bacteroides;Bacteroides_caecimuris;	0.204817	arrhythmic	0.00979664	0.689646	arrhythmic	0.0113991			Zotu10420	Bacteria;Firmicutes;Clostridia;Clostridiales;Lachnospiraceae;Clostridium_g21;PAC001739_s;	0.143841	arrhythmic	0.0194082	0.475053	arrhythmic	0.00826937
Zotu10289	Bacteria;Firmicutes;Clostridia;Clostridiales;Ruminococcaceae;PAC000661_g;PAC001095_s;	1	arrhythmic	0.00904681	1	arrhythmic	0.013895			Zotu1050	Bacteria;Bacteroidetes;Bacteroidia;Bacteroidales;Bacteroidaceae;Bacteroides;PAC002443_s;	0.00546825	rhythmic	0.0687973	1	arrhythmic	0.0272433
Zotu1037	Bacteria;Bacteroidetes;Bacteroidia;Bacteroidales;Muribaculaceae;HM123997_g;HM123997_s;	1	arrhythmic	0.0155282	1	arrhythmic	0.0174387			Zotu10587	Bacteria;Firmicutes;Clostridia;Clostridiales;Ruminococcaceae;Pseudoflavonifractor;PAC001379_s;	0.00546825	rhythmic	0.0540151	0.0143059	rhythmic	0.0284604
Zotu10435	Bacteria;Bacteroidetes;Bacteroidia;Bacteroidales;Bacteroidaceae;Bacteroides;Bacteroides_unclassified;	0.506057	arrhythmic	0	1	arrhythmic	0.00942484			Zotu10610	Bacteria;Firmicutes;Clostridia;Clostridiales;Lachnospiraceae;PAC001116_g;PAC001589_s;	1	arrhythmic	0.0206452	0.0712788	arrhythmic	0.0339961
Zotu10468	Bacteria;Firmicutes;Clostridia;Clostridiales;Lachnospiraceae;PAC000664_g;PAC000664_g_unclassified;	1	arrhythmic	0	1	arrhythmic	0			Zotu1071	Bacteria;Bacteroidetes;Bacteroidia;Bacteroidales;Muribaculaceae;PAC001112_g;PAC001113_s;	1.8791e-06	rhythmic	0.072635	0.551974	arrhythmic	0.0600209
Zotu1050	Bacteria;Bacteroidetes;Bacteroidia;Bacteroidales;Bacteroidaceae;Bacteroides;PAC002443_s;	0.627869	arrhythmic	0.0352506	0.627869	arrhythmic	0.0374191			Zotu1075	Bacteria;Bacteroidetes;Bacteroidia;Bacteroidales;Muribaculaceae;PAC001068_g;PAC001072_s;	0.000422057	rhythmic	0.0763455	0.000505038	rhythmic	0.0956333
Zotu10502	Bacteria;Firmicutes;Erysipelotrichi;Erysipelotrichales;Erysipelotrichaceae;ASTB_g;EF603857_s;	0.394998	arrhythmic	0.0128388	1	arrhythmic	0.0117201			Zotu1083	Bacteria;Bacteroidetes;Bacteroidia;Bacteroidales;Muribaculaceae;PAC000186_g;PAC001065_s;	6.1967e-06	rhythmic	0.121728	0.00171055	rhythmic	0.0959079
Zotu10514	Bacteria;Firmicutes;Clostridia;Clostridiales;Lachnospiraceae;PAC000664_g;PAC001082_s;	1	arrhythmic	0.0347383	1	arrhythmic	0.00465462			Zotu1084	Bacteria;Firmicutes;Erysipelotrichi;Erysipelotrichales;Erysipelotrichaceae;Faecalibaculum;Faecalibaculum_rodentium;	6.67681e-06	rhythmic	0.0412974	0.0359082	rhythmic	0.0246261
Zotu10674	Bacteria;Firmicutes;Clostridia;Clostridiales;Lachnospiraceae;LLKB_g;AB626939_s;	1	arrhythmic	0.00939976	1	arrhythmic	0.0183634			Zotu1094	Bacteria;Bacteroidetes;Bacteroidia;Bacteroidales;Muribaculaceae;PAC002400_g;PAC002400_s;	0.0249381	rhythmic	0.0919383	0.000591932	rhythmic	0.109582
Zotu10682	Bacteria;Firmicutes;Clostridia;Clostridiales;Ruminococcaceae;PAC000661_g;PAC002104_s;	1	arrhythmic	0.0183029	1	arrhythmic	0.00424686			Zotu11052	Bacteria;Firmicutes;Clostridia;Clostridiales;Lachnospiraceae;PAC001165_g;PAC001165_s;	0.000623534	rhythmic	0.0374181	0.00820624	rhythmic	0.0354629
Zotu10703	Bacteria;Firmicutes;Clostridia;Clostridiales;Lachnospiraceae;KE159538_g;PAC001094_s;	0.204817	arrhythmic	0.013085	1	arrhythmic	0			Zotu1117	Bacteria;Bacteroidetes;Bacteroidia;Bacteroidales;Rikenellaceae;Alistipes;PAC001060_s;	1.25969e-05	rhythmic	0.292596	2.02e-06	rhythmic	0.294371
Zotu10709	Bacteria;Firmicutes;Clostridia;Clostridiales;Lachnospiraceae;KE159538_g;PAC001094_s;	0.436587	arrhythmic	0.0127906	1	arrhythmic	0			Zotu11288	Bacteria;Bacteroidetes;Bacteroidia;Bacteroidales;Muribaculaceae;PAC001692_g;PAC002446_s;	0.000166758	rhythmic	0.0371182	1	arrhythmic	0.00490163
Zotu1071	Bacteria;Bacteroidetes;Bacteroidia;Bacteroidales;Muribaculaceae;PAC001112_g;PAC001113_s;	0.366001	arrhythmic	0.0505466	1	arrhythmic	0.0232255			Zotu1131	Bacteria;Bacteroidetes;Bacteroidia;Bacteroidales;Odoribacteraceae;Odoribacter;AB606328_s;	0.00340574	rhythmic	0.109161	0.0550743	arrhythmic	0.0513019
Zotu1083	Bacteria;Bacteroidetes;Bacteroidia;Bacteroidales;Muribaculaceae;PAC000186_g;PAC001065_s;	0.130773	arrhythmic	0.0336886	1	arrhythmic	0.0115304			Zotu1137	Bacteria;Bacteroidetes;Bacteroidia;Bacteroidales;Muribaculaceae;PAC001112_g;PAC001113_s;	4.63001e-06	rhythmic	0.0771424	0.78863	arrhythmic	0.0623826
Zotu1094	Bacteria;Bacteroidetes;Bacteroidia;Bacteroidales;Muribaculaceae;PAC002400_g;PAC002400_s;	1	arrhythmic	0.0372765	0.0679654	arrhythmic	0.0377567			Zotu1138	Bacteria;Bacteroidetes;Bacteroidia;Bacteroidales;Muribaculaceae;Muribaculaceae_unclassified;Muribaculaceae_unclassified;	9.51552e-06	rhythmic	0.137797	1.69e-05	rhythmic	0.152741
Zotu1117	Bacteria;Bacteroidetes;Bacteroidia;Bacteroidales;Rikenellaceae;Alistipes;PAC001060_s;	0.689646	arrhythmic	0.144373	0.366001	arrhythmic	0.165858			Zotu114	Bacteria;Bacteroidetes;Bacteroidia;Bacteroidales;Muribaculaceae;PAC001112_g;PAC001112_s;	8.00178e-05	rhythmic	0.183077	0.11082	arrhythmic	0.153994
Zotu11178	Bacteria;Firmicutes;Clostridia;Clostridiales;Lachnospiraceae;KE159538_g;KE159538_g_unclassified;	1	arrhythmic	0	1	arrhythmic	0.0163129			Zotu11456	Bacteria;Firmicutes;Clostridia;Clostridiales;Lachnospiraceae;PAC000692_g;PAC000692_g_unclassified;	0.00546825	rhythmic	0.0283128	0.0152172	rhythmic	0.0388076
Zotu11212	Bacteria;Firmicutes;Clostridia;Clostridiales;Lachnospiraceae;PAC001386_g;PAC001386_s;	1	arrhythmic	0.0149593	1	arrhythmic	0.00528212			Zotu1147	Bacteria;Bacteroidetes;Bacteroidia;Bacteroidales;Prevotellaceae;Prevotella;PAC002481_s;	1	arrhythmic	0.0331053	0.903083	arrhythmic	0.048326
Zotu11234	Bacteria;Firmicutes;Clostridia;Clostridiales;Lachnospiraceae;PAC000664_g;PAC001082_s;	1	arrhythmic	0.0275182	1	arrhythmic	0.0107438			Zotu1149	Bacteria;Bacteroidetes;Bacteroidia;Bacteroidales;Muribaculaceae;PAC001068_g;PAC001071_s;	0.0018821	rhythmic	0.131852	0.0359082	rhythmic	0.104552
Zotu11244	Bacteria;Firmicutes;Clostridia;Clostridiales;Lachnospiraceae;Clostridium_g21;PAC001294_s;	1	arrhythmic	0.00738031	1	arrhythmic	0.00516727			Zotu1160	Bacteria;Bacteroidetes;Bacteroidia;Bacteroidales;Rikenellaceae;Alistipes;PAC001060_s;	0.000131036	rhythmic	0.087855	0.000110988	rhythmic	0.0675318
Zotu1131	Bacteria;Bacteroidetes;Bacteroidia;Bacteroidales;Odoribacteraceae;Odoribacter;AB606328_s;	0.155146	arrhythmic	0.0216295	1	arrhythmic	0.0108915			Zotu11612	Bacteria;Firmicutes;Clostridia;Clostridiales;Christensenellaceae;PAC001141_g;PAC001218_s;	0.174693	arrhythmic	0.0546493	0.00197683	rhythmic	0.0245638
Zotu1137	Bacteria;Bacteroidetes;Bacteroidia;Bacteroidales;Muribaculaceae;PAC001112_g;PAC001113_s;	1	arrhythmic	0.0495384	1	arrhythmic	0.0318723			Zotu11672	Bacteria;Bacteroidetes;Bacteroidia;Bacteroidales;Muribaculaceae;PAC000187_g;EF096281_s;	1	arrhythmic	0.0132549	1	arrhythmic	0.00948019
Zotu114	Bacteria;Bacteroidetes;Bacteroidia;Bacteroidales;Muribaculaceae;PAC001112_g;PAC001112_s;	0.598795	arrhythmic	0.0373183	1	arrhythmic	0.0706402			Zotu11687	Bacteria;Firmicutes;Clostridia;Clostridiales;Lachnospiraceae;PAC002039_g;PAC002039_s;	0.000211452	rhythmic	0.0386485	0.0340342	rhythmic	0.0273723
Zotu11438	Bacteria;Firmicutes;Clostridia;Clostridiales;Ruminococcaceae;PAC000661_g;PAC002104_s;	1	arrhythmic	0.0120106	1	arrhythmic	0.00930361			Zotu1173	Bacteria;Bacteroidetes;Bacteroidia;Bacteroidales;Muribaculaceae;PAC000198_g;PAC001075_s;	1.24806e-08	rhythmic	0.106505	0.000157597	rhythmic	0.0621477
Zotu1149	Bacteria;Bacteroidetes;Bacteroidia;Bacteroidales;Muribaculaceae;PAC001068_g;PAC001071_s;	1	arrhythmic	0.0134042	1	arrhythmic	0.00990185			Zotu11802	Bacteria;Firmicutes;Clostridia;Clostridiales;Lachnospiraceae;PAC001043_g;PAC001552_s;	0.0259435	rhythmic	0.0287349	0.00197683	rhythmic	0.0190094
Zotu1160	Bacteria;Bacteroidetes;Bacteroidia;Bacteroidales;Rikenellaceae;Alistipes;PAC001060_s;	1	arrhythmic	0.0340049	0.689646	arrhythmic	0.0333911			Zotu1181	Bacteria;Firmicutes;Bacilli;Lactobacillales;Lactobacillaceae;Lactobacillus;Lactobacillus_animalis;	0.0384533	rhythmic	0.272322	0.000942709	rhythmic	0.56253
Zotu11670	Bacteria;Firmicutes;Clostridia;Clostridiales;Lachnospiraceae;KE159538_g;PAC001094_s;	1	arrhythmic	0.0108694	1	arrhythmic	0			Zotu1189	Bacteria;Bacteroidetes;Bacteroidia;Bacteroidales;Muribaculaceae;PAC000198_g;PAC001075_s;	2.03111e-09	rhythmic	0.130321	2.06e-05	rhythmic	0.084942
Zotu1173	Bacteria;Bacteroidetes;Bacteroidia;Bacteroidales;Muribaculaceae;PAC000198_g;PAC001075_s;	0.0057731	rhythmic	0.030049	0.0360551	rhythmic	0.0210028			Zotu1195	Bacteria;Firmicutes;Clostridia;Clostridiales;Lachnospiraceae;KE159538_g;KE159538_s;	0.0158284	rhythmic	0.195846	2.51e-05	rhythmic	0.205037
Zotu1174	Bacteria;Firmicutes;Clostridia;Clostridiales;Lachnospiraceae;PAC000664_g;PAC000664_g_unclassified;	1	arrhythmic	0.479781	1	arrhythmic	0.133816			Zotu1197	Bacteria;Bacteroidetes;Bacteroidia;Bacteroidales;Muribaculaceae;Muribaculum;Muribaculum_intestinale;	1.44706e-05	rhythmic	0.0701994	2.51e-05	rhythmic	0.0896407
Zotu1181	Bacteria;Firmicutes;Bacilli;Lactobacillales;Lactobacillaceae;Lactobacillus;Lactobacillus_animalis;	0.000407195	rhythmic	0	0.297774	arrhythmic	0			Zotu1201	Bacteria;Bacteroidetes;Bacteroidia;Bacteroidales;Prevotellaceae;Alloprevotella;PAC002479_s;	1	arrhythmic	0.0249675	0.249526	arrhythmic	0.0302156
Zotu11857	Bacteria;Firmicutes;Clostridia;Clostridiales;Ruminococcaceae;Oscillibacter;PAC002372_s;	1	arrhythmic	0.0196862	1	arrhythmic	0.0110698			Zotu12010	Bacteria;Firmicutes;Clostridia;Clostridiales;Lachnospiraceae;PAC001228_g;PAC002027_s;	0.00112383	rhythmic	0.0229985	0.0181577	rhythmic	0.0165618
Zotu1189	Bacteria;Bacteroidetes;Bacteroidia;Bacteroidales;Muribaculaceae;PAC000198_g;PAC001075_s;	0.000899983	rhythmic	0.0414886	0.0816041	arrhythmic	0.0211057			Zotu12161	Bacteria;Bacteroidetes;Bacteroidia;Bacteroidales;Muribaculaceae;PAC001112_g;PAC001267_s;	0.0603652	arrhythmic	0.0204016	0.00127426	rhythmic	0.0313579
Zotu1195	Bacteria;Firmicutes;Clostridia;Clostridiales;Lachnospiraceae;KE159538_g;KE159538_s;	1	arrhythmic	0.0575031	1	arrhythmic	0.0204172			Zotu1218	Bacteria;Firmicutes;Clostridia;Clostridiales;Lachnospiraceae;PAC001090_g;PAC001090_s;	0.531118	arrhythmic	0.275601	0.61634	arrhythmic	0.15585
Zotu1197	Bacteria;Bacteroidetes;Bacteroidia;Bacteroidales;Muribaculaceae;Muribaculum;Muribaculum_intestinale;	1	arrhythmic	0.0692376	0.330354	arrhythmic	0.0379078			Zotu1220	Bacteria;Bacteroidetes;Bacteroidia;Bacteroidales;Muribaculaceae;PAC001074_g;PAC001074_s;	9.51552e-06	rhythmic	0.181775	0.0287645	rhythmic	0.079493
Zotu1201	Bacteria;Bacteroidetes;Bacteroidia;Bacteroidales;Prevotellaceae;Alloprevotella;PAC002479_s;	0.193886	arrhythmic	0.0408658	1	arrhythmic	0.0258241			Zotu1225	Bacteria;Firmicutes;Clostridia;Clostridiales;Lachnospiraceae;PAC001090_g;PAC001090_s;	0.392821	arrhythmic	0.0827857	1	arrhythmic	0.0495187
Zotu1205	Bacteria;Firmicutes;Clostridia;Clostridiales;Lachnospiraceae;PAC000664_g;PAC000664_g_unclassified;	1	arrhythmic	0.236783	1	arrhythmic	0.0548034			Zotu1227	Bacteria;Bacteroidetes;Bacteroidia;Bacteroidales;Muribaculaceae;Muribaculaceae_unclassified;Muribaculaceae_unclassified;	4.63001e-06	rhythmic	0.155075	0.000310173	rhythmic	0.129585
Zotu12406	Bacteria;Firmicutes;Clostridia;Clostridiales;Lachnospiraceae;Clostridium_g21;PAC001294_s;	0.0768064	arrhythmic	0.00681159	1	arrhythmic	0.00557533			Zotu12406	Bacteria;Firmicutes;Clostridia;Clostridiales;Lachnospiraceae;Clostridium_g21;PAC001294_s;	1	arrhythmic	0.00350094	1	arrhythmic	0
Zotu12465	Bacteria;Firmicutes;Clostridia;Clostridiales;Lachnospiraceae;PAC000664_g;PAC000664_g_unclassified;	1	arrhythmic	0	1	arrhythmic	0			Zotu12445	Bacteria;Firmicutes;Clostridia;Clostridiales;Lachnospiraceae;PAC001588_g;PAC001588_s;	0.637792	arrhythmic	0.0150952	0.0827442	arrhythmic	0.0266076
Zotu1251	Bacteria;Bacteroidetes;Bacteroidia;Bacteroidales;Muribaculaceae;HM123997_g;HM123997_s;	0.65814	arrhythmic	0.0154033	1	arrhythmic	0.0169925			Zotu12488	Bacteria;Firmicutes;Clostridia;Clostridiales;Ruminococcaceae;Oscillibacter;PAC001501_s;	0.000336381	rhythmic	0.0365387	0.00324467	rhythmic	0.0202444
Zotu12552	Bacteria;Firmicutes;Clostridia;Clostridiales;Lachnospiraceae;KE159538_g;PAC001094_s;	1	arrhythmic	0.0074745	1	arrhythmic	0.000815089			Zotu12498	Bacteria;Firmicutes;Clostridia;Clostridiales;Lachnospiraceae;PAC001212_g;PAC001809_s;	1	arrhythmic	0	1	arrhythmic	0
Zotu12555	Bacteria;Bacteroidetes;Bacteroidia;Bacteroidales;Bacteroidaceae;Bacteroides;Bacteroides_unclassified;	0.706037	arrhythmic	0	1	arrhythmic	0.00762789			Zotu1251	Bacteria;Bacteroidetes;Bacteroidia;Bacteroidales;Muribaculaceae;HM123997_g;HM123997_s;	2.49376e-05	rhythmic	0.076919	1	arrhythmic	0.0144328
Zotu12587	Bacteria;Firmicutes;Clostridia;Clostridiales;Lachnospiraceae;PAC000664_g;PAC000664_g_unclassified;	1	arrhythmic	0	1	arrhythmic	0			Zotu1263	Bacteria;Bacteroidetes;Bacteroidia;Bacteroidales;Muribaculaceae;PAC000198_g;PAC001075_s;	1.83416e-08	rhythmic	0.0889286	0.000365595	rhythmic	0.0519891
Zotu12617	Bacteria;Firmicutes;Clostridia;Clostridiales;Lachnospiraceae;PAC001385_g;PAC001385_s;	1	arrhythmic	0.0304416	1	arrhythmic	0.0096247			Zotu12678	Bacteria;Firmicutes;Clostridia;Clostridiales;Lachnospiraceae;KE159628_g;KE159628_s;	0.654541	arrhythmic	0.0177025	0.000942709	rhythmic	0.0268599
Zotu1263	Bacteria;Bacteroidetes;Bacteroidia;Bacteroidales;Muribaculaceae;PAC000198_g;PAC001075_s;	0.0013755	rhythmic	0.0375284	0.0139097	rhythmic	0.0209474			Zotu12749	Bacteria;Firmicutes;Clostridia;Clostridiales;Lachnospiraceae;PAC001287_g;PAC001287_s;	0.0603652	arrhythmic	0.0372807	1	arrhythmic	0.00598626
Zotu12988	Bacteria;Firmicutes;Clostridia;Clostridiales;Lachnospiraceae;Eubacterium_g17;PAC001571_s;	1	arrhythmic	0.111548	1	arrhythmic	0.0419256			Zotu1276	Bacteria;Bacteroidetes;Bacteroidia;Bacteroidales;Muribaculaceae;PAC000186_g;PAC001065_s;	0.000147889	rhythmic	0.112896	0.000132391	rhythmic	0.0950224
Zotu13	Bacteria;Bacteroidetes;Bacteroidia;Bacteroidales;Muribaculaceae;PAC000186_g;PAC001064_s;	0.240945	arrhythmic	0.688424	0.330354	arrhythmic	0.437423			Zotu1297	Bacteria;Bacteroidetes;Bacteroidia;Bacteroidales;Muribaculaceae;PAC001063_g;PAC001063_s;	1	arrhythmic	0.0663108	0.000942709	rhythmic	0.114079
Zotu13047	Bacteria;Firmicutes;Clostridia;Clostridiales;Ruminococcaceae;PAC000661_g;PAC001095_s;	0.0600527	arrhythmic	1.73e-18	1	arrhythmic	0.00768761			Zotu13	Bacteria;Bacteroidetes;Bacteroidia;Bacteroidales;Muribaculaceae;PAC000186_g;PAC001064_s;	0.00112383	rhythmic	0.731703	0.00147764	rhythmic	0.8503
Zotu1325	Bacteria;Firmicutes;Clostridia;Clostridiales;Lachnospiraceae;KE159538_g;KE159538_g_unclassified;	1	arrhythmic	0	1	arrhythmic	0.000562541			Zotu1339	Bacteria;Bacteroidetes;Bacteroidia;Bacteroidales;Muribaculaceae;Muribaculaceae_unclassified;Muribaculaceae_unclassified;	1.37821e-06	rhythmic	0.189909	0.000110988	rhythmic	0.20589
Zotu1337	Bacteria;Firmicutes;Clostridia;Clostridiales;Lachnospiraceae;KE159538_g;KE159538_g_unclassified;	1	arrhythmic	0	1	arrhythmic	0			Zotu136	Bacteria;Bacteroidetes;Bacteroidia;Bacteroidales;Muribaculaceae;PAC001068_g;PAC001070_s;	0.371221	arrhythmic	0.0958092	1	arrhythmic	0.0534017
Zotu13585	Bacteria;Firmicutes;Clostridia;Clostridiales;Lachnospiraceae;PAC000664_g;AB606242_s;	1	arrhythmic	0.00239754	1	arrhythmic	0			Zotu1389	Bacteria;Bacteroidetes;Bacteroidia;Bacteroidales;Muribaculaceae;PAC001068_g;PAC002450_s;	0.00902168	rhythmic	0.0611974	0.00346836	rhythmic	0.0878785
Zotu136	Bacteria;Bacteroidetes;Bacteroidia;Bacteroidales;Muribaculaceae;PAC001068_g;PAC001070_s;	1	arrhythmic	0.121555	1	arrhythmic	0.111011			Zotu14	Bacteria;Bacteroidetes;Bacteroidia;Bacteroidales;Muribaculaceae;PAC001068_g;PAC001070_s;	0.819532	arrhythmic	0.129405	0.844347	arrhythmic	0.103663
Zotu13710	Bacteria;Firmicutes;Clostridia;Clostridiales;Lachnospiraceae;PAC000664_g;PAC001082_s;	1	arrhythmic	0.0173016	1	arrhythmic	0.00188824			Zotu1422	Bacteria;Firmicutes;Bacilli;Lactobacillales;Lactobacillaceae;Lactobacillus;Lactobacillus_animalis;	0.0145426	rhythmic	0.0774503	0.00171055	rhythmic	0.160145
Zotu13798	Bacteria;Firmicutes;Clostridia;Clostridiales;Lachnospiraceae;PAC000664_g;PAC000664_g_unclassified;	1	arrhythmic	0	1	arrhythmic	0			Zotu1428	Bacteria;Bacteroidetes;Bacteroidia;Bacteroidales;Muribaculaceae;PAC001112_g;PAC001113_s;	1.66056e-05	rhythmic	0.0798641	0.903083	arrhythmic	0.0419881
Zotu1384	Bacteria;Firmicutes;Clostridia;Clostridiales;Lachnospiraceae;KE159538_g;KE159538_g_unclassified;	1	arrhythmic	0	1	arrhythmic	0			Zotu1441	Bacteria;Firmicutes;Bacilli;Lactobacillales;Lactobacillaceae;Lactobacillus;Lactobacillus_animalis;	0.0448048	rhythmic	0.0607259	0.00147764	rhythmic	0.175617
Zotu13843	Bacteria;Cyanobacteria;Vampirovibrio_c;FR888536_o;FR888536_f;FR888536_g;PAC001797_s;	1	arrhythmic	0.0253019	0.65814	arrhythmic	0.0269684			Zotu1444	Bacteria;Firmicutes;Clostridia;Clostridiales;Lachnospiraceae;KE159538_g;KE159538_s;	0.00599814	rhythmic	0.143299	6.46e-05	rhythmic	0.177093
Zotu13946	Bacteria;Firmicutes;Clostridia;Clostridiales;Ruminococcaceae;PAC000661_g;PAC002109_s;	1	arrhythmic	0.000548338	1	arrhythmic	0.02145			Zotu1450	Bacteria;Bacteroidetes;Bacteroidia;Bacteroidales;Muribaculaceae;PAC001068_g;PAC002450_s;	0.0448048	rhythmic	0.0393363	0.00397563	rhythmic	0.0658793
Zotu13990	Bacteria;Bacteroidetes;Bacteroidia;Bacteroidales;Porphyromonadaceae;Parabacteroides;Parabacteroides_goldsteinii;	0.275303	arrhythmic	0.0185015	0.366001	arrhythmic	0.0123898			Zotu14569	Bacteria;Firmicutes;Clostridia;Clostridiales;Christensenellaceae;PAC001360_g;HM844308_s;	1	arrhythmic	0.00968038	0.4071	arrhythmic	0.0139573
Zotu14	Bacteria;Bacteroidetes;Bacteroidia;Bacteroidales;Muribaculaceae;PAC001068_g;PAC001070_s;	1	arrhythmic	0.245248	1	arrhythmic	0.252701			Zotu1458	Bacteria;Bacteroidetes;Bacteroidia;Bacteroidales;Odoribacteraceae;Odoribacter;AB606328_s;	0.0415211	rhythmic	0.0794312	0.0204133	rhythmic	0.0502545
Zotu1421	Bacteria;Bacteroidetes;Bacteroidia;Bacteroidales;Prevotellaceae;Prevotella;DQ777952_s;	1	arrhythmic	0.031231	1	arrhythmic	0.0239938			Zotu1468	Bacteria;Firmicutes;Clostridia;Clostridiales;Lachnospiraceae;PAC001091_g;PAC001558_s;	0.007882	rhythmic	0.197735	0.0676777	arrhythmic	0.168375
Zotu1428	Bacteria;Bacteroidetes;Bacteroidia;Bacteroidales;Muribaculaceae;PAC001112_g;PAC001113_s;	0.82881	arrhythmic	0.0387717	1	arrhythmic	0.0165283			Zotu147	Bacteria;Bacteroidetes;Bacteroidia;Bacteroidales;Muribaculaceae;PAC001112_g;PAC001112_s;	0.000252478	rhythmic	0.243827	0.0913205	arrhythmic	0.184301
Zotu1444	Bacteria;Firmicutes;Clostridia;Clostridiales;Lachnospiraceae;KE159538_g;KE159538_s;	1	arrhythmic	0.0421249	1	arrhythmic	0.0181939			Zotu1488	Bacteria;Bacteroidetes;Bacteroidia;Bacteroidales;Muribaculaceae;PAC001074_g;PAC001074_s;	1.61025e-06	rhythmic	0.0483301	0.210058	arrhythmic	0.0213375
Zotu147	Bacteria;Bacteroidetes;Bacteroidia;Bacteroidales;Muribaculaceae;PAC001112_g;PAC001112_s;	1	arrhythmic	0.107588	0.282565	arrhythmic	0			Zotu1500	Bacteria;Bacteroidetes;Bacteroidia;Bacteroidales;Rikenellaceae;Alistipes;PAC001060_s;	7.05693e-05	rhythmic	0.100724	3.68e-05	rhythmic	0.0723829
Zotu1500	Bacteria;Bacteroidetes;Bacteroidia;Bacteroidales;Rikenellaceae;Alistipes;PAC001060_s;	1	arrhythmic	0.049105	1	arrhythmic	0.034878			Zotu15047	Bacteria;Firmicutes;Clostridia;Clostridiales;Lachnospiraceae;Clostridium_g21;KE159781_s;	0.671289	arrhythmic	0.0145317	0.532159	arrhythmic	0.0241503
Zotu15129	Bacteria;Firmicutes;Clostridia;Clostridiales;Ruminococcaceae;PAC000661_g;PAC002104_s;	1	arrhythmic	0.00706264	1	arrhythmic	0.00640092			Zotu15183	Bacteria;Firmicutes;Bacilli;Lactobacillales;Lactobacillaceae;Lactobacillus;Lactobacillus_unclassified;	4.52053e-05	rhythmic	0.0275508	1	arrhythmic	0.00103921
Zotu15322	Bacteria;Firmicutes;Clostridia;Clostridiales;Ruminococcaceae;PAC001402_g;PAC001546_s;	1	arrhythmic	0.0162686	1	arrhythmic	0.0119639			Zotu15293	Bacteria;Firmicutes;Clostridia;Clostridiales;Ruminococcaceae;Agathobaculum;PAC001688_s;	0.00242054	rhythmic	0.0279173	0.00722072	rhythmic	0.0255793
Zotu1552	Bacteria;Firmicutes;Bacilli;Lactobacillales;Lactobacillaceae;Lactobacillus;Lactobacillus_johnsonii;	1	arrhythmic	0.00555965	1	arrhythmic	0			Zotu1543	Bacteria;Bacteroidetes;Bacteroidia;Bacteroidales;Muribaculaceae;PAC001074_g;PAC001074_s;	0.000299915	rhythmic	0.0554909	0.295064	arrhythmic	0.0207143
Zotu156	Bacteria;Bacteroidetes;Bacteroidia;Bacteroidales;Muribaculaceae;PAC000186_g;PAC001064_s;	0.34778	arrhythmic	0.176295	0.313695	arrhythmic	0.0603233			Zotu1552	Bacteria;Firmicutes;Bacilli;Lactobacillales;Lactobacillaceae;Lactobacillus;Lactobacillus_johnsonii;	0.000115997	rhythmic	0.411663	1	arrhythmic	0.00345284
Zotu159	Bacteria;Bacteroidetes;Bacteroidia;Bacteroidales;Rikenellaceae;Alistipes;PAC002444_s;	0.00723306	rhythmic	0.0940143	0.000371956	rhythmic	0.0728859			Zotu156	Bacteria;Bacteroidetes;Bacteroidia;Bacteroidales;Muribaculaceae;PAC000186_g;PAC001064_s;	0.00101128	rhythmic	0.213352	0.00262704	rhythmic	0.236745
Zotu1596	Bacteria;Bacteroidetes;Bacteroidia;Bacteroidales;Muribaculaceae;PAC000198_g;PAC001075_s;	0.00838855	rhythmic	0.029647	0.0866695	arrhythmic	0.0155254			Zotu1572	Bacteria;Bacteroidetes;Bacteroidia;Bacteroidales;Muribaculaceae;PAC000186_g;PAC001065_s;	0.000115997	rhythmic	0.0867997	3.92e-06	rhythmic	0.0654473
Zotu1606	Bacteria;Firmicutes;Clostridia;Clostridiales;Lachnospiraceae;PAC000664_g;PAC000664_g_unclassified;	1	arrhythmic	0.174289	1	arrhythmic	0.0384301			Zotu1578	Bacteria;Bacteroidetes;Bacteroidia;Bacteroidales;Muribaculaceae;PAC001068_g;PAC001072_s;	0.00230056	rhythmic	0.0650501	0.00346836	rhythmic	0.075573
Zotu1608	Bacteria;Firmicutes;Clostridia;Clostridiales;Lachnospiraceae;KE159538_g;PAC002428_s;	1	arrhythmic	0	1	arrhythmic	0			Zotu159	Bacteria;Bacteroidetes;Bacteroidia;Bacteroidales;Rikenellaceae;Alistipes;PAC002444_s;	1.80156e-10	rhythmic	0.27131	0.000942709	rhythmic	0.205036
Zotu16153	Bacteria;Proteobacteria;Alphaproteobacteria;Rhodospirillales;Rhodospirillaceae;LARJ_g;PAC000185_s;	0.49373	arrhythmic	0.037003	1	arrhythmic	0.0118864			Zotu1596	Bacteria;Bacteroidetes;Bacteroidia;Bacteroidales;Muribaculaceae;PAC000198_g;PAC001075_s;	8.57815e-07	rhythmic	0.0896658	6.03e-06	rhythmic	0.0665206
Zotu16186	Bacteria;Firmicutes;Clostridia;Clostridiales;Lachnospiraceae;Lachnospiraceae_unclassified;Lachnospiraceae_unclassified;	1	arrhythmic	0.0549905	1	arrhythmic	0.0349422			Zotu1632	Bacteria;Bacteroidetes;Bacteroidia;Bacteroidales;Muribaculaceae;PAC000186_g;PAC001065_s;	3.25367e-05	rhythmic	0.0817047	0.000692507	rhythmic	0.0621805
Zotu16221	Bacteria;Firmicutes;Clostridia;Clostridiales;Ruminococcaceae;Ruminococcus;PAC001190_s;	1	arrhythmic	0	1	arrhythmic	0.00232074			Zotu1633	Bacteria;Firmicutes;Clostridia;Clostridiales;Lachnospiraceae;KE159605_g;KE159605_g_unclassified;	0.192059	arrhythmic	0.0642999	0.000591932	rhythmic	0.0893957
Zotu1632	Bacteria;Bacteroidetes;Bacteroidia;Bacteroidales;Muribaculaceae;PAC000186_g;PAC001065_s;	0.216289	arrhythmic	0.0193614	1	arrhythmic	0.00730985			Zotu1638	Bacteria;Bacteroidetes;Bacteroidia;Bacteroidales;Muribaculaceae;Muribaculaceae_unclassified;Muribaculaceae_unclassified;	2.84992e-05	rhythmic	0.124886	2.02e-06	rhythmic	0.165121
Zotu1633	Bacteria;Firmicutes;Clostridia;Clostridiales;Lachnospiraceae;KE159605_g;KE159605_g_unclassified;	0.627869	arrhythmic	0.0228203	1	arrhythmic	0.0072278			Zotu1650	Bacteria;Firmicutes;Bacilli;Lactobacillales;Lactobacillaceae;Lactobacillus;Lactobacillus_johnsonii;	5.84536e-05	rhythmic	0.112375	1	arrhythmic	0
Zotu16357	Bacteria;Firmicutes;Clostridia;Clostridiales;Lachnospiraceae;PAC001138_g;PAC001775_s;	1	arrhythmic	0.0300212	0.268041	arrhythmic	0.0150999			Zotu1651	Bacteria;Firmicutes;Bacilli;Lactobacillales;Lactobacillaceae;Lactobacillus;Lactobacillus_animalis;	0.0926501	arrhythmic	0.0784119	0.00228075	rhythmic	0.212697
Zotu16502	Bacteria;Firmicutes;Clostridia;Clostridiales;Christensenellaceae;PAC001360_g;PAC001360_g_unclassified;	1	arrhythmic	0.0016329	1	arrhythmic	9.6e-05			Zotu16705	Bacteria;Firmicutes;Clostridia;Clostridiales;Lachnospiraceae;PAC000692_g;PAC001666_s;	0.00720127	rhythmic	0.0294621	0.00989704	rhythmic	0.0265447
Zotu1662	Bacteria;Firmicutes;Clostridia;Clostridiales;Lachnospiraceae;KE159538_g;PAC002428_s;	1	arrhythmic	0	1	arrhythmic	0			Zotu1671	Bacteria;Bacteroidetes;Bacteroidia;Bacteroidales;Rikenellaceae;Alistipes;PAC001060_s;	3.9954e-06	rhythmic	0.123541	2.52e-06	rhythmic	0.128754
Zotu16641	Bacteria;Firmicutes;Clostridia;Clostridiales;Lachnospiraceae;PAC001225_g;EU656008_s;	1	arrhythmic	0	1	arrhythmic	0.0138315			Zotu1676	Bacteria;Bacteroidetes;Bacteroidia;Bacteroidales;Muribaculaceae;PAC002400_g;PAC002400_s;	0.0292653	rhythmic	0.0736694	0.00147764	rhythmic	0.0907294
Zotu1671	Bacteria;Bacteroidetes;Bacteroidia;Bacteroidales;Rikenellaceae;Alistipes;PAC001060_s;	1	arrhythmic	0.041521	1	arrhythmic	0.0489744			Zotu1680	Bacteria;Bacteroidetes;Bacteroidia;Bacteroidales;Muribaculaceae;PAC001112_g;PAC002441_s;	0.000115997	rhythmic	0.15788	0.0204133	rhythmic	0.142445
Zotu1676	Bacteria;Bacteroidetes;Bacteroidia;Bacteroidales;Muribaculaceae;PAC002400_g;PAC002400_s;	0.906845	arrhythmic	0.0429718	0.906845	arrhythmic	0.0184568			Zotu1687	Bacteria;Firmicutes;Clostridia;Clostridiales;Ruminococcaceae;Eubacterium_g8;PAC002357_s;	0.0021911	rhythmic	0.246074	0.00262704	rhythmic	0.0373441
Zotu16763	Bacteria;Firmicutes;Clostridia;Clostridiales;Lachnospiraceae;PAC000664_g;PAC000664_g_unclassified;	1	arrhythmic	0	1	arrhythmic	0			Zotu1688	Bacteria;Firmicutes;Bacilli;Lactobacillales;Lactobacillaceae;Lactobacillus;Lactobacillus_animalis;	0.069804	arrhythmic	0.0703049	0.0087276	rhythmic	0.186116
Zotu1679	Bacteria;Firmicutes;Clostridia;Clostridiales;Lachnospiraceae;PAC000664_g;PAC000664_g_unclassified;	1	arrhythmic	0.182135	1	arrhythmic	0.0462993			Zotu1705	Bacteria;Firmicutes;Clostridia;Clostridiales;Lachnospiraceae;PAC001090_g;PAC001090_s;	0.439145	arrhythmic	0.0777895	1	arrhythmic	0.0494537
Zotu1680	Bacteria;Bacteroidetes;Bacteroidia;Bacteroidales;Muribaculaceae;PAC001112_g;PAC002441_s;	1	arrhythmic	0.0151633	0.204817	arrhythmic	0.0209968			Zotu17079	Bacteria;Firmicutes;Clostridia;Clostridiales;Lachnospiraceae;KE159571_g;EU507472_s;	0.007882	rhythmic	0.0367506	0.000591932	rhythmic	0.0509337
Zotu1687	Bacteria;Firmicutes;Clostridia;Clostridiales;Ruminococcaceae;Eubacterium_g8;PAC002357_s;	1	arrhythmic	0.00576945	1	arrhythmic	0.02979			Zotu1711	Bacteria;Bacteroidetes;Bacteroidia;Bacteroidales;Muribaculaceae;Muribaculum;Muribaculum_intestinale;	0.000267168	rhythmic	0.0473467	0.00147764	rhythmic	0.0726309
Zotu1688	Bacteria;Firmicutes;Bacilli;Lactobacillales;Lactobacillaceae;Lactobacillus;Lactobacillus_animalis;	0.000407195	rhythmic	0	1	arrhythmic	0.00442417			Zotu1716	Bacteria;Firmicutes;Clostridia;Clostridiales;Lachnospiraceae;PAC000692_g;PAC001760_s;	7.15693e-06	rhythmic	0.410989	1.13e-05	rhythmic	0.46307
Zotu1711	Bacteria;Bacteroidetes;Bacteroidia;Bacteroidales;Muribaculaceae;Muribaculum;Muribaculum_intestinale;	0.138489	arrhythmic	0.0536808	1	arrhythmic	0.0357695			Zotu1759	Bacteria;Bacteroidetes;Bacteroidia;Bacteroidales;Muribaculaceae;HM123997_g;HM123997_s;	0.00412509	rhythmic	0.0630556	1	arrhythmic	0.0204772
Zotu1728	Bacteria;Firmicutes;Clostridia;Clostridiales;Lachnospiraceae;Kineothrix;PAC001125_s;	1	arrhythmic	0.271238	1	arrhythmic	0.372489			Zotu17721	Bacteria;Firmicutes;Clostridia;Clostridiales;Lachnospiraceae;PAC000671_g;PAC001473_s;	0.163832	arrhythmic	0.026024	0.00127426	rhythmic	0.0295772
Zotu1730	Bacteria;Firmicutes;Clostridia;Clostridiales;Lachnospiraceae;KE159538_g;PAC002428_s;	1	arrhythmic	0	1	arrhythmic	0			Zotu17734	Bacteria;Firmicutes;Clostridia;Clostridiales;Lachnospiraceae;Clostridium_g24;Clostridium_g24_unclassified;	0.00131623	rhythmic	0.0469783	0.000467569	rhythmic	0.0428343
Zotu1759	Bacteria;Bacteroidetes;Bacteroidia;Bacteroidales;Muribaculaceae;HM123997_g;HM123997_s;	0.49373	arrhythmic	0.0144343	1	arrhythmic	0.0108794			Zotu1777	Bacteria;Bacteroidetes;Bacteroidia;Bacteroidales;Bacteroidaceae;Bacteroides;Bacteroides_acidifaciens;	0.246004	arrhythmic	0.159495	0.4071	arrhythmic	0.0501191
Zotu17597	Bacteria;Firmicutes;Clostridia;Clostridiales;Lachnospiraceae;PAC001091_g;PAC002458_s;	1	arrhythmic	0	1	arrhythmic	0			Zotu178	Bacteria;Bacteroidetes;Bacteroidia;Bacteroidales;Muribaculaceae;Muribaculum;PAC001077_s;	1	arrhythmic	0	1	arrhythmic	0
Zotu1772	Bacteria;Firmicutes;Clostridia;Clostridiales;Lachnospiraceae;PAC000664_g;PAC000664_g_unclassified;	1	arrhythmic	0.178907	1	arrhythmic	0.0493356			Zotu1781	Bacteria;Bacteroidetes;Bacteroidia;Bacteroidales;Muribaculaceae;PAC001074_g;PAC001074_s;	6.21448e-07	rhythmic	0.0887216	0.34735	arrhythmic	0.0265903
Zotu1777	Bacteria;Bacteroidetes;Bacteroidia;Bacteroidales;Bacteroidaceae;Bacteroides;Bacteroides_acidifaciens;	1	arrhythmic	0.0732136	1	arrhythmic	0.0261775			Zotu1796	Bacteria;Firmicutes;Clostridia;Clostridiales;Lachnospiraceae;PAC001091_g;PAC001558_s;	0.0187128	rhythmic	0.0474292	0.229075	arrhythmic	0.0394409
Zotu180	Bacteria;Bacteroidetes;Bacteroidia;Bacteroidales;Muribaculaceae;PAC001112_g;PAC001112_s;	0.689646	arrhythmic	0.0349496	0.598795	arrhythmic	0.0229401			Zotu180	Bacteria;Bacteroidetes;Bacteroidia;Bacteroidales;Muribaculaceae;PAC001112_g;PAC001112_s;	0.000211452	rhythmic	0.167831	0.0321601	rhythmic	0.134375
Zotu18459	Bacteria;Firmicutes;Clostridia;Clostridiales;Lachnospiraceae;PAC001681_g;PAC001755_s;	0.506057	arrhythmic	0.0211571	1	arrhythmic	0.013632			Zotu182	Bacteria;Firmicutes;Clostridia;Clostridiales;Lachnospiraceae;PAC000664_g;PAC001083_s;	0.000211452	rhythmic	0.348893	6.46e-05	rhythmic	0.223585
Zotu1858	Bacteria;Bacteroidetes;Bacteroidia;Bacteroidales;Muribaculaceae;PAC000198_g;PAC001075_s;	0.00162464	rhythmic	0.0286776	0.130773	arrhythmic	0.0237133			Zotu1858	Bacteria;Bacteroidetes;Bacteroidia;Bacteroidales;Muribaculaceae;PAC000198_g;PAC001075_s;	1.62485e-07	rhythmic	0.0934053	3.01e-07	rhythmic	0.0643204
Zotu18588	Bacteria;Firmicutes;Clostridia;Clostridiales;Lachnospiraceae;PAC001091_g;PAC002458_s;	1	arrhythmic	0	1	arrhythmic	0			Zotu1876	Bacteria;Firmicutes;Clostridia;Clostridiales;Lachnospiraceae;PAC001456_g;PAC001456_s;	1	arrhythmic	0.0607381	0.457528	arrhythmic	0.0448869
Zotu18644	Bacteria;Firmicutes;Clostridia;Clostridiales;Ruminococcaceae;PAC000661_g;PAC000661_g_unclassified;	1	arrhythmic	0.0153061	1	arrhythmic	0.0264864			Zotu19132	Bacteria;Firmicutes;Bacilli;Lactobacillales;Lactobacillaceae;Lactobacillus;Lactobacillus_intestinalis;	0.427298	arrhythmic	0	1	arrhythmic	0
Zotu1876	Bacteria;Firmicutes;Clostridia;Clostridiales;Lachnospiraceae;PAC001456_g;PAC001456_s;	1	arrhythmic	0.00500642	1	arrhythmic	0.000934543			Zotu1938	Bacteria;Bacteroidetes;Bacteroidia;Bacteroidales;Muribaculaceae;PAC001112_g;PAC002441_s;	0.000187864	rhythmic	0.0750201	0.0610907	arrhythmic	0.05827
Zotu19106	Bacteria;Firmicutes;Clostridia;Clostridiales;Ruminococcaceae;PAC000661_g;PAC000661_g_unclassified;	1	arrhythmic	0.00449313	1	arrhythmic	0.00786858			Zotu1951	Bacteria;Firmicutes;Clostridia;Clostridiales;Lachnospiraceae;Eubacterium_g17;PAC002487_s;	0.13912	arrhythmic	0.251891	9.17e-06	rhythmic	0.211788
Zotu19155	Bacteria;Firmicutes;Clostridia;Clostridiales;Ruminococcaceae;PAC000661_g;PAC000661_g_unclassified;	1	arrhythmic	0.00838013	1	arrhythmic	0.0105569			Zotu1953	Bacteria;Bacteroidetes;Bacteroidia;Bacteroidales;Muribaculaceae;PAC001068_g;PAC001072_s;	0.00498153	rhythmic	0.0394365	0.000505038	rhythmic	0.0891458
Zotu19569	Bacteria;Firmicutes;Clostridia;Clostridiales;Ruminococcaceae;PAC000661_g;PAC000661_g_unclassified;	1	arrhythmic	0.00690129	1	arrhythmic	0.0106782			Zotu1959	Bacteria;Firmicutes;Clostridia;Clostridiales;Ruminococcaceae;Eubacterium_g8;PAC002357_s;	0.00112383	rhythmic	0.0558906	0.11082	arrhythmic	0.00941114
Zotu19625	Bacteria;Firmicutes;Clostridia;Clostridiales;Lachnospiraceae;PAC001681_g;PAC001755_s;	0.689646	arrhythmic	0.00776877	1	arrhythmic	0.00717991			Zotu1974	Bacteria;Bacteroidetes;Bacteroidia;Bacteroidales;Rikenellaceae;Alistipes;PAC001060_s;	3.25367e-05	rhythmic	0.0931896	0.000692507	rhythmic	0.0831476
Zotu1974	Bacteria;Bacteroidetes;Bacteroidia;Bacteroidales;Rikenellaceae;Alistipes;PAC001060_s;	1	arrhythmic	0.050832	0.470093	arrhythmic	0.0315982			Zotu1978	Bacteria;Firmicutes;Clostridia;Clostridiales;Lachnospiraceae;KE159605_g;KE159605_g_unclassified;	0.192059	arrhythmic	0.0337384	0.0143059	rhythmic	0.0342632
Zotu2	Bacteria;Bacteroidetes;Bacteroidia;Bacteroidales;Muribaculaceae;PAC001068_g;PAC001070_s;	1	arrhythmic	0.30032	1	arrhythmic	0.340826			Zotu19947	Bacteria;Firmicutes;Clostridia;Clostridiales;Lachnospiraceae;Anaerotignum;AF157052_s;	1	arrhythmic	0.00265104	1	arrhythmic	0.0130087
Zotu2000	Bacteria;Bacteroidetes;Bacteroidia;Bacteroidales;Rikenellaceae;Alistipes;PAC001471_s;	0.0976558	arrhythmic	4.16e-17	0.75652	arrhythmic	0			Zotu2	Bacteria;Bacteroidetes;Bacteroidia;Bacteroidales;Muribaculaceae;PAC001068_g;PAC001070_s;	0.371221	arrhythmic	0.170693	0.78863	arrhythmic	0.139893
Zotu20185	Bacteria;Bacteroidetes;Bacteroidia;Bacteroidales;Muribaculaceae;PAC001112_g;PAC002480_s;	1	arrhythmic	0.0343106	1	arrhythmic	0.018813			Zotu2000	Bacteria;Bacteroidetes;Bacteroidia;Bacteroidales;Rikenellaceae;Alistipes;PAC001471_s;	0.0415211	rhythmic	0.0620763	0.176018	arrhythmic	0.0429078
Zotu2029	Bacteria;Firmicutes;Clostridia;Clostridiales;Ruminococcaceae;Eubacterium_g8;PAC002357_s;	1	arrhythmic	0.00563956	1	arrhythmic	0.00442474			Zotu2023	Bacteria;Bacteroidetes;Bacteroidia;Bacteroidales;Muribaculaceae;PAC001112_g;PAC002441_s;	1.66056e-05	rhythmic	0.0479882	9.29e-05	rhythmic	0.0553872
Zotu20300	Bacteria;Firmicutes;Erysipelotrichi;Erysipelotrichales;Erysipelotrichaceae;Faecalibaculum;EU511461_s;	0.0108356	rhythmic	0.0302477	1	arrhythmic	0.00718264			Zotu2029	Bacteria;Firmicutes;Clostridia;Clostridiales;Ruminococcaceae;Eubacterium_g8;PAC002357_s;	0.00179123	rhythmic	0.0686723	0.000750605	rhythmic	0.0164232
Zotu2033	Bacteria;Firmicutes;Clostridia;Clostridiales;Lachnospiraceae;PAC000664_g;PAC000664_g_unclassified;	1	arrhythmic	0.164478	1	arrhythmic	0.0335637			Zotu2048	Bacteria;Firmicutes;Clostridia;Clostridiales;Lachnospiraceae;PAC000692_g;PAC001760_s;	1.66056e-05	rhythmic	0.118782	9.17e-06	rhythmic	0.146767
Zotu20532	Bacteria;Firmicutes;Clostridia;Clostridiales;Lachnospiraceae;Frisingicoccus;PAC001364_s;	1	arrhythmic	0.0173192	1	arrhythmic	0.0250483			Zotu2055	Bacteria;Bacteroidetes;Bacteroidia;Bacteroidales;Muribaculaceae;PAC001112_g;PAC002441_s;	0.0012479	rhythmic	0.0470129	0.0126709	rhythmic	0.0437757
Zotu2056	Bacteria;Firmicutes;Clostridia;Clostridiales;Lachnospiraceae;PAC001092_g;PAC001092_s;	1	arrhythmic	0.00455493	1	arrhythmic	0.0238835			Zotu2056	Bacteria;Firmicutes;Clostridia;Clostridiales;Lachnospiraceae;PAC001092_g;PAC001092_s;	1	arrhythmic	0.0322285	1	arrhythmic	0
Zotu2065	Bacteria;Bacteroidetes;Bacteroidia;Bacteroidales;Muribaculaceae;PAC001112_g;PAC001113_s;	1	arrhythmic	0.0267072	1	arrhythmic	0.0220212			Zotu2065	Bacteria;Bacteroidetes;Bacteroidia;Bacteroidales;Muribaculaceae;PAC001112_g;PAC001113_s;	1.90357e-05	rhythmic	0.0599931	0.295064	arrhythmic	0.04094
Zotu2075	Bacteria;Firmicutes;Clostridia;Clostridiales;Lachnospiraceae;PAC001456_g;PAC001456_s;	1	arrhythmic	0.00500642	1	arrhythmic	0			Zotu2075	Bacteria;Firmicutes;Clostridia;Clostridiales;Lachnospiraceae;PAC001456_g;PAC001456_s;	1	arrhythmic	0.0148414	0.493699	arrhythmic	0.0158537
Zotu2081	Bacteria;Bacteroidetes;Bacteroidia;Bacteroidales;Muribaculaceae;PAC001062_g;PAC001062_s;	0.164124	arrhythmic	0.0175117	1	arrhythmic	0.00845026			Zotu2077	Bacteria;Firmicutes;Clostridia;Clostridiales;Lachnospiraceae;KE159605_g;KE159605_g_unclassified;	0.671289	arrhythmic	0.0109828	0.0445873	rhythmic	0.0265554
Zotu2092	Bacteria;Bacteroidetes;Bacteroidia;Bacteroidales;Bacteroidaceae;Bacteroides;Bacteroides_acidifaciens;	1	arrhythmic	0.0249538	1	arrhythmic	0.00929345			Zotu2079	Bacteria;Firmicutes;Bacilli;Lactobacillales;Lactobacillaceae;Lactobacillus;Lactobacillus_johnsonii;	0.000318148	rhythmic	0.110004	1	arrhythmic	0
Zotu2105	Bacteria;Bacteroidetes;Bacteroidia;Bacteroidales;Muribaculaceae;PAC002400_g;PAC002400_s;	1	arrhythmic	0.0191663	0.116483	arrhythmic	0.0219118			Zotu2081	Bacteria;Bacteroidetes;Bacteroidia;Bacteroidales;Muribaculaceae;PAC001062_g;PAC001062_s;	1	arrhythmic	0.0379536	0.100661	arrhythmic	0.0519351
Zotu2162	Bacteria;Firmicutes;Clostridia;Clostridiales;Lachnospiraceae;KE159538_g;KE159538_g_unclassified;	1	arrhythmic	0	1	arrhythmic	0			Zotu2092	Bacteria;Bacteroidetes;Bacteroidia;Bacteroidales;Bacteroidaceae;Bacteroides;Bacteroides_acidifaciens;	0.180274	arrhythmic	0.0488823	1	arrhythmic	0.0315075
Zotu2182	Bacteria;Bacteroidetes;Bacteroidia;Bacteroidales;Bacteroidaceae;Bacteroides;Bacteroides_acidifaciens;	1	arrhythmic	0.0280116	0.948123	arrhythmic	0.0066944			Zotu2105	Bacteria;Bacteroidetes;Bacteroidia;Bacteroidales;Muribaculaceae;PAC002400_g;PAC002400_s;	0.0431629	rhythmic	0.062142	0.0181577	rhythmic	0.0716864
Zotu2207	Bacteria;Bacteroidetes;Bacteroidia;Bacteroidales;Muribaculaceae;Muribaculaceae_unclassified;Muribaculaceae_unclassified;	0.598795	arrhythmic	0.0565849	1	arrhythmic	0.0299702			Zotu2126	Bacteria;Firmicutes;Clostridia;Clostridiales;Lachnospiraceae;PAC001091_g;PAC001558_s;	0.00720127	rhythmic	0.0624838	0.0827442	arrhythmic	0.0491899
Zotu22376	Bacteria;Firmicutes;Clostridia;Clostridiales;Lachnospiraceae;PAC000692_g;PAC001745_s;	1	arrhythmic	0.0131218	1	arrhythmic	0.0084241			Zotu2127	Bacteria;Firmicutes;Clostridia;Clostridiales;Lachnospiraceae;KE159605_g;KE159605_g_unclassified;	0.489866	arrhythmic	0.0112967	0.000942709	rhythmic	0.0326681
Zotu2239	Bacteria;Bacteroidetes;Bacteroidia;Bacteroidales;Bacteroidaceae;Bacteroides;Bacteroides_acidifaciens;	0.330354	arrhythmic	3.47e-18	1	arrhythmic	0.00514192			Zotu2146	Bacteria;Firmicutes;Clostridia;Clostridiales;Lachnospiraceae;PAC001090_g;PAC001090_s;	0.415451	arrhythmic	0.117723	1	arrhythmic	0.0529498
Zotu2249	Bacteria;Bacteroidetes;Bacteroidia;Bacteroidales;Muribaculaceae;PAC000198_g;PAC001139_s;	1	arrhythmic	0.0417615	1	arrhythmic	0.0266853			Zotu2160	Bacteria;Bacteroidetes;Bacteroidia;Bacteroidales;Muribaculaceae;PAC001074_g;PAC001074_s;	8.00178e-05	rhythmic	0.0584919	0.0550743	arrhythmic	0.0231266
Zotu2270	Bacteria;Firmicutes;Clostridia;Clostridiales;Lachnospiraceae;KE159571_g;KE159641_s;	1	arrhythmic	0.0235012	0.155146	arrhythmic	0.0269809			Zotu2182	Bacteria;Bacteroidetes;Bacteroidia;Bacteroidales;Bacteroidaceae;Bacteroides;Bacteroides_acidifaciens;	0.277468	arrhythmic	0.0588031	0.685874	arrhythmic	0.014884
Zotu22761	Bacteria;Firmicutes;Clostridia;Clostridiales;Ruminococcaceae;PAC000661_g;PAC002103_s;	1	arrhythmic	0.0150185	0.506057	arrhythmic	0			Zotu2199	Bacteria;Firmicutes;Clostridia;Clostridiales;Lachnospiraceae;PAC000692_g;PAC001760_s;	4.81286e-05	rhythmic	0.161432	2.51e-05	rhythmic	0.186685
Zotu2288	Bacteria;Firmicutes;Clostridia;Clostridiales;Lachnospiraceae;LLKB_g;PAC001383_s;	1	arrhythmic	0	1	arrhythmic	0			Zotu2207	Bacteria;Bacteroidetes;Bacteroidia;Bacteroidales;Muribaculaceae;Muribaculaceae_unclassified;Muribaculaceae_unclassified;	2.29061e-07	rhythmic	0.210545	6.46e-05	rhythmic	0.161705
Zotu2289	Bacteria;Firmicutes;Clostridia;Clostridiales;Lachnospiraceae;KE159571_g;PAC001933_s;	1	arrhythmic	0.00513293	1	arrhythmic	0			Zotu2234	Bacteria;Firmicutes;Clostridia;Clostridiales;Lachnospiraceae;PAC001090_g;PAC001090_s;	0.238722	arrhythmic	0.103887	1	arrhythmic	0.0408335
Zotu2290	Bacteria;Bacteroidetes;Bacteroidia;Bacteroidales;Muribaculaceae;Muribaculum;Muribaculum_intestinale;	0.282565	arrhythmic	0.0527109	1	arrhythmic	0.0250242			Zotu2239	Bacteria;Bacteroidetes;Bacteroidia;Bacteroidales;Bacteroidaceae;Bacteroides;Bacteroides_acidifaciens;	1	arrhythmic	0.0446772	1	arrhythmic	0.0156716
Zotu2293	Bacteria;Bacteroidetes;Bacteroidia;Bacteroidales;Rikenellaceae;Alistipes;PAC001471_s;	1	arrhythmic	0.0215558	1	arrhythmic	0.0154545			Zotu2249	Bacteria;Bacteroidetes;Bacteroidia;Bacteroidales;Muribaculaceae;PAC000198_g;PAC001139_s;	0.427298	arrhythmic	0.0571628	1	arrhythmic	0.0423708
Zotu23	Bacteria;Bacteroidetes;Bacteroidia;Bacteroidales;Muribaculaceae;PAC000186_g;PAC001064_s;	0.240945	arrhythmic	0.252997	0.385047	arrhythmic	0.0410602			Zotu2264	Bacteria;Firmicutes;Clostridia;Clostridiales;Lachnospiraceae;PAC000692_g;PAC001760_s;	2.49376e-05	rhythmic	0.123736	1.13e-05	rhythmic	0.143717
Zotu2321	Bacteria;Bacteroidetes;Bacteroidia;Bacteroidales;Bacteroidaceae;Bacteroides;Bacteroides_unclassified;	1	arrhythmic	0.103989	1	arrhythmic	0.22654			Zotu2270	Bacteria;Firmicutes;Clostridia;Clostridiales;Lachnospiraceae;KE159571_g;KE159641_s;	1	arrhythmic	0.0175569	0.0340342	rhythmic	0.0398228
Zotu2324	Bacteria;Firmicutes;Clostridia;Clostridiales;Lachnospiraceae;Kineothrix;PAC001125_s;	1	arrhythmic	0.0725861	1	arrhythmic	0.0838151			Zotu2276	Bacteria;Proteobacteria;Betaproteobacteria;Burkholderiales;Sutterellaceae;Parasutterella;PAC002476_s;	0.0187128	rhythmic	0.0740333	0.00675655	rhythmic	0.0938887
Zotu2343	Bacteria;Bacteroidetes;Bacteroidia;Bacteroidales;Muribaculaceae;PAC001068_g;PAC001069_s;	0.544089	arrhythmic	0.0411104	1	arrhythmic	0.0570079			Zotu2287	Bacteria;Firmicutes;Clostridia;Clostridiales;Lachnospiraceae;PAC001456_g;PAC001456_s;	1	arrhythmic	0.0132984	0.816488	arrhythmic	0.0157479
Zotu23846	Bacteria;Firmicutes;Erysipelotrichi;Erysipelotrichales;Erysipelotrichaceae;Coprobacillus;PAC001363_s;	1	arrhythmic	0.00457112	1	arrhythmic	0.0076565			Zotu2288	Bacteria;Firmicutes;Clostridia;Clostridiales;Lachnospiraceae;LLKB_g;PAC001383_s;	0.688732	arrhythmic	0.0377338	0.00197683	rhythmic	0.075569
Zotu2392	Bacteria;Firmicutes;Clostridia;Clostridiales;Ruminococcaceae;Eubacterium_g8;PAC002357_s;	1	arrhythmic	0.0079483	1	arrhythmic	0.0109724			Zotu2289	Bacteria;Firmicutes;Clostridia;Clostridiales;Lachnospiraceae;KE159571_g;PAC001933_s;	0.00170036	rhythmic	0.108189	6.46e-05	rhythmic	0.0952052
Zotu2402	Bacteria;Bacteroidetes;Bacteroidia;Bacteroidales;Muribaculaceae;PAC000186_g;PAC001065_s;	1	arrhythmic	0.0804392	1	arrhythmic	0.0648558			Zotu2290	Bacteria;Bacteroidetes;Bacteroidia;Bacteroidales;Muribaculaceae;Muribaculum;Muribaculum_intestinale;	1.25969e-05	rhythmic	0.0393629	7.75e-05	rhythmic	0.0786135
Zotu24560	Bacteria;Firmicutes;Clostridia;Clostridiales;Ruminococcaceae;PAC000661_g;PAC000661_g_unclassified;	1	arrhythmic	0	1	arrhythmic	0			Zotu2293	Bacteria;Bacteroidetes;Bacteroidia;Bacteroidales;Rikenellaceae;Alistipes;PAC001471_s;	0.0448048	rhythmic	0.0272668	0.710856	arrhythmic	0.0119378
Zotu2458	Bacteria;Bacteroidetes;Bacteroidia;Bacteroidales;Muribaculaceae;PAC001068_g;PAC001069_s;	0.0149274	rhythmic	0.0355869	0.330354	arrhythmic	0			Zotu23	Bacteria;Bacteroidetes;Bacteroidia;Bacteroidales;Muribaculaceae;PAC000186_g;PAC001064_s;	0.000472153	rhythmic	0.287493	0.000808704	rhythmic	0.339518
Zotu25118	Bacteria;Firmicutes;Clostridia;Clostridiales;Ruminococcaceae;Oscillibacter;PAC001706_s;	1	arrhythmic	0.0388254	1	arrhythmic	0.00856941			Zotu2312	Bacteria;Bacteroidetes;Bacteroidia;Bacteroidales;Muribaculaceae;Muribaculaceae_unclassified;Muribaculaceae_unclassified;	9.06456e-05	rhythmic	0.135919	0.00127426	rhythmic	0.120385
Zotu2525	Bacteria;Bacteroidetes;Bacteroidia;Bacteroidales;Muribaculaceae;PAC000198_g;PAC000198_g_unclassified;	0.49373	arrhythmic	0.0220577	0.906845	arrhythmic	0			Zotu2331	Bacteria;Bacteroidetes;Bacteroidia;Bacteroidales;Muribaculaceae;PAC001068_g;PAC002450_s;	0.00170036	rhythmic	0.0468667	0.121857	arrhythmic	0.0441206
Zotu2534	Bacteria;Firmicutes;Clostridia;Clostridiales;Lachnospiraceae;KE159538_g;KE159538_s;	1	arrhythmic	0	1	arrhythmic	0.0187208			Zotu2343	Bacteria;Bacteroidetes;Bacteroidia;Bacteroidales;Muribaculaceae;PAC001068_g;PAC001069_s;	2.19022e-06	rhythmic	0.0673343	0.00228075	rhythmic	0.042896
Zotu2541	Bacteria;Firmicutes;Clostridia;Clostridiales;Lachnospiraceae;KE159538_g;PAC002428_s;	1	arrhythmic	0	1	arrhythmic	0			Zotu2347	Bacteria;Firmicutes;Clostridia;Clostridiales;Lachnospiraceae;KE159600_g;EU511112_s;	0.00657461	rhythmic	0.0651788	0.271495	arrhythmic	0.0646985
Zotu2548	Bacteria;Firmicutes;Clostridia;Clostridiales;Lachnospiraceae;Kineothrix;PAC001125_s;	1	arrhythmic	0.0672079	1	arrhythmic	0.0760501			Zotu2351	Bacteria;Firmicutes;Clostridia;Clostridiales;Lachnospiraceae;Eubacterium_g17;PAC002487_s;	0.102822	arrhythmic	0.0415739	0.000692507	rhythmic	0.0526857
Zotu2552	Bacteria;Bacteroidetes;Bacteroidia;Bacteroidales;Muribaculaceae;PAC000198_g;PAC000198_g_unclassified;	1	arrhythmic	0.0145284	0.0638986	arrhythmic	0.00773139			Zotu2353	Bacteria;Firmicutes;Clostridia;Clostridiales;Lachnospiraceae;Eubacterium_g17;Eubacterium_g17_unclassified;	0.198277	arrhythmic	0.0689596	6.46e-05	rhythmic	0.0602062
Zotu256	Bacteria;Bacteroidetes;Bacteroidia;Bacteroidales;Bacteroidaceae;Bacteroides;PAC002443_s;	0.366001	arrhythmic	0.186738	0.254176	arrhythmic	0.199422			Zotu2363	Bacteria;Firmicutes;Clostridia;Clostridiales;Lachnospiraceae;PAC001091_g;PAC001558_s;	0.0415211	rhythmic	0.0414055	0.210058	arrhythmic	0.0450133
Zotu2561	Bacteria;Firmicutes;Clostridia;Clostridiales;Lachnospiraceae;KE159538_g;KE159538_g_unclassified;	1	arrhythmic	0	1	arrhythmic	0			Zotu2367	Bacteria;Bacteroidetes;Bacteroidia;Bacteroidales;Muribaculaceae;HM123997_g;HM123997_s;	8.00178e-05	rhythmic	0.0534509	1	arrhythmic	0.0104429
Zotu26	Bacteria;Bacteroidetes;Bacteroidia;Bacteroidales;Muribaculaceae;PAC001068_g;PAC001070_s;	1	arrhythmic	0.208811	0.948123	arrhythmic	0			Zotu2381	Bacteria;Proteobacteria;Deltaproteobacteria;Desulfovibrionales;Desulfovibrionaceae;Desulfovibrio;PAC001079_s;	0.0805187	arrhythmic	0.0288853	0.000110988	rhythmic	0.066688
Zotu2604	Bacteria;Bacteroidetes;Bacteroidia;Bacteroidales;Rikenellaceae;Alistipes;PAC001060_s;	1	arrhythmic	0.0365308	0.948123	arrhythmic	0.0207232			Zotu2392	Bacteria;Firmicutes;Clostridia;Clostridiales;Ruminococcaceae;Eubacterium_g8;PAC002357_s;	0.00294724	rhythmic	0.0957968	0.11082	arrhythmic	0.0207706
Zotu261	Bacteria;Bacteroidetes;Bacteroidia;Bacteroidales;Muribaculaceae;PAC001112_g;PAC001112_s;	0.75652	arrhythmic	0.0868283	0.0638986	arrhythmic	0.0875208			Zotu2399	Bacteria;Firmicutes;Clostridia;Clostridiales;Lachnospiraceae;KE159605_g;KE159605_g_unclassified;	0.10635	arrhythmic	0.0220144	0.00768488	rhythmic	0.0224873
Zotu2624	Bacteria;Bacteroidetes;Bacteroidia;Bacteroidales;Muribaculaceae;PAC000198_g;PAC001075_s;	0.0722642	arrhythmic	0.0169784	0.00393127	rhythmic	0.0147162			Zotu2418	Bacteria;Firmicutes;Clostridia;Clostridiales;Lachnospiraceae;KE159600_g;PAC001232_s;	0.00599814	rhythmic	0.169548	0.00346836	rhythmic	0.0936015
Zotu2625	Bacteria;Firmicutes;Clostridia;Clostridiales;Lachnospiraceae;KE159538_g;PAC002428_s;	1	arrhythmic	0	1	arrhythmic	0			Zotu2425	Bacteria;Firmicutes;Bacilli;Lactobacillales;Lactobacillaceae;Lactobacillus;Lactobacillus_johnsonii;	0.000252478	rhythmic	0.12547	1	arrhythmic	0.00041244
Zotu2642	Bacteria;Bacteroidetes;Bacteroidia;Bacteroidales;Muribaculaceae;Muribaculaceae_unclassified;Muribaculaceae_unclassified;	1	arrhythmic	0.0162779	1	arrhythmic	0.0148305			Zotu2457	Bacteria;Bacteroidetes;Bacteroidia;Bacteroidales;Muribaculaceae;PAC000198_g;PAC001139_s;	0.303341	arrhythmic	0.0723315	1	arrhythmic	0.0329352
Zotu2649	Bacteria;Bacteroidetes;Bacteroidia;Bacteroidales;Muribaculaceae;PAC000198_g;PAC001139_s;	1	arrhythmic	0.0103729	1	arrhythmic	0.00764691			Zotu247	Bacteria;Bacteroidetes;Bacteroidia;Bacteroidales;Prevotellaceae;Prevotella;PAC002481_s;	1	arrhythmic	0.161283	1	arrhythmic	0.22826
Zotu2666	Bacteria;Firmicutes;Clostridia;Clostridiales;Lachnospiraceae;PAC001456_g;PAC001456_s;	1	arrhythmic	0.00213705	1	arrhythmic	0.00113188			Zotu2483	Bacteria;Bacteroidetes;Bacteroidia;Bacteroidales;Muribaculaceae;PAC001112_g;PAC002441_s;	0.00101128	rhythmic	0.0425742	0.0256925	rhythmic	0.0408951
Zotu2679	Bacteria;Bacteroidetes;Bacteroidia;Bacteroidales;Muribaculaceae;Muribaculaceae_unclassified;Muribaculaceae_unclassified;	1	arrhythmic	0.0079514	1	arrhythmic	0.00722787			Zotu2486	Bacteria;Firmicutes;Bacilli;Lactobacillales;Lactobacillaceae;Lactobacillus;Lactobacillus_animalis;	0.0926501	arrhythmic	0.0684827	0.00118562	rhythmic	0.115391
Zotu2739	Bacteria;Firmicutes;Clostridia;Clostridiales;Lachnospiraceae;Kineothrix;PAC001125_s;	1	arrhythmic	0.0564813	0.65814	arrhythmic	0.0594692			Zotu2487	Bacteria;Bacteroidetes;Bacteroidia;Bacteroidales;Muribaculaceae;PAC001062_g;PAC001062_s;	1	arrhythmic	0.0129681	0.0256925	rhythmic	0.0306136
Zotu2745	Bacteria;Bacteroidetes;Bacteroidia;Bacteroidales;Muribaculaceae;PAC001066_g;PAC001066_s;	0.00012077	rhythmic	0.168444	0.518384	arrhythmic	0.0541178			Zotu2503	Bacteria;Firmicutes;Clostridia;Clostridiales;Ruminococcaceae;Ruminococcus;PAC001122_s;	0.0165223	rhythmic	0.0850727	1	arrhythmic	0
Zotu2747	Bacteria;Firmicutes;Clostridia;Clostridiales;Lachnospiraceae;Clostridium_g24;PAC001374_s;	1	arrhythmic	0.0160432	1	arrhythmic	0.00931009			Zotu2525	Bacteria;Bacteroidetes;Bacteroidia;Bacteroidales;Muribaculaceae;PAC000198_g;PAC000198_g_unclassified;	0.350615	arrhythmic	0.0210396	1	arrhythmic	0.0122004
Zotu2772	Bacteria;Firmicutes;Clostridia;Clostridiales;Lachnospiraceae;Kineothrix;PAC001125_s;	1	arrhythmic	0.0664057	1	arrhythmic	0.0614205			Zotu2534	Bacteria;Firmicutes;Clostridia;Clostridiales;Lachnospiraceae;KE159538_g;KE159538_s;	0.00862092	rhythmic	0.26773	7.45e-06	rhythmic	0.349398
Zotu2791	Bacteria;Firmicutes;Clostridia;Clostridiales;Ruminococcaceae;Eubacterium_g8;PAC002357_s;	1	arrhythmic	0	1	arrhythmic	0.00884657			Zotu2552	Bacteria;Bacteroidetes;Bacteroidia;Bacteroidales;Muribaculaceae;PAC000198_g;PAC000198_g_unclassified;	0.724332	arrhythmic	0.0141559	1	arrhythmic	0.0128212
Zotu2810	Bacteria;Bacteroidetes;Bacteroidia;Bacteroidales;Bacteroidaceae;Bacteroides;Bacteroides_acidifaciens;	0.49373	arrhythmic	0.024446	1	arrhythmic	0.00955955			Zotu2557	Bacteria;Bacteroidetes;Bacteroidia;Bacteroidales;Muribaculaceae;PAC001062_g;PAC001062_s;	1	arrhythmic	0.0120799	0.249526	arrhythmic	0.0106412
Zotu2864	Bacteria;Firmicutes;Clostridia;Clostridiales;Lachnospiraceae;PAC000664_g;PAC000664_g_unclassified;	1	arrhythmic	0.123518	1	arrhythmic	0.0192459			Zotu256	Bacteria;Bacteroidetes;Bacteroidia;Bacteroidales;Bacteroidaceae;Bacteroides;PAC002443_s;	0.0304259	rhythmic	0.270261	1	arrhythmic	0.181217
Zotu287	Bacteria;Bacteroidetes;Bacteroidia;Bacteroidales;Rikenellaceae;Alistipes;PAC002444_s;	0.00244389	rhythmic	0.0766708	0.00106789	rhythmic	0.062751			Zotu2584	Bacteria;Firmicutes;Clostridia;Clostridiales;Lachnospiraceae;PAC000692_g;PAC001760_s;	2.84992e-05	rhythmic	0.116089	0.000110988	rhythmic	0.144263
Zotu2889	Bacteria;Firmicutes;Clostridia;Clostridiales;Lachnospiraceae;Roseburia;PAC001271_s;	0.948123	arrhythmic	0.0406809	1	arrhythmic	0.00195433			Zotu26	Bacteria;Bacteroidetes;Bacteroidia;Bacteroidales;Muribaculaceae;PAC001068_g;PAC001070_s;	0.186166	arrhythmic	0.126255	0.735838	arrhythmic	0.100656
Zotu2929	Bacteria;Bacteroidetes;Bacteroidia;Bacteroidales;Muribaculaceae;Muribaculaceae_unclassified;Muribaculaceae_unclassified;	1	arrhythmic	0.0226296	1	arrhythmic	0.0135681			Zotu2604	Bacteria;Bacteroidetes;Bacteroidia;Bacteroidales;Rikenellaceae;Alistipes;PAC001060_s;	0.000422057	rhythmic	0.073164	3.04e-05	rhythmic	0.0686888
Zotu2950	Bacteria;Bacteroidetes;Bacteroidia;Bacteroidales;Muribaculaceae;PAC001068_g;PAC001069_s;	0.404948	arrhythmic	0.0273143	0.948123	arrhythmic	0			Zotu261	Bacteria;Bacteroidetes;Bacteroidia;Bacteroidales;Muribaculaceae;PAC001112_g;PAC001112_s;	4.81286e-05	rhythmic	0.171651	0.121857	arrhythmic	0.13089
Zotu2994	Bacteria;Firmicutes;Clostridia;Clostridiales;Lachnospiraceae;PAC001456_g;PAC001456_s;	1	arrhythmic	0	1	arrhythmic	0			Zotu2615	Bacteria;Bacteroidetes;Bacteroidia;Bacteroidales;Muribaculaceae;PAC001062_g;PAC001062_s;	1	arrhythmic	0.0128307	0.160844	arrhythmic	0.00998491
Zotu300	Bacteria;Bacteroidetes;Bacteroidia;Bacteroidales;Muribaculaceae;PAC000186_g;PAC001064_s;	0.65814	arrhythmic	0.103217	0.103604	arrhythmic	0.0526511			Zotu2624	Bacteria;Bacteroidetes;Bacteroidia;Bacteroidales;Muribaculaceae;PAC000198_g;PAC001075_s;	6.1967e-06	rhythmic	0.0578402	5.37e-05	rhythmic	0.0515497
Zotu3016	Bacteria;Bacteroidetes;Bacteroidia;Bacteroidales;Muribaculaceae;PAC000198_g;PAC000198_g_unclassified;	0.906845	arrhythmic	0.0144012	1	arrhythmic	0.00810889			Zotu2642	Bacteria;Bacteroidetes;Bacteroidia;Bacteroidales;Muribaculaceae;Muribaculaceae_unclassified;Muribaculaceae_unclassified;	0.000147889	rhythmic	0.0500017	0.000157597	rhythmic	0.0476578
Zotu3035	Bacteria;Bacteroidetes;Bacteroidia;Bacteroidales;Muribaculaceae;PAC001074_g;PAC001074_s;	0.000407195	rhythmic	0.294734	0.867089	arrhythmic	0.184914			Zotu2644	Bacteria;Firmicutes;Clostridia;Clostridiales;Lachnospiraceae;KE159571_g;PAC001933_s;	0.0107617	rhythmic	0.0299632	0.000221969	rhythmic	0.0374217
Zotu3041	Bacteria;Bacteroidetes;Bacteroidia;Bacteroidales;Muribaculaceae;PAC001068_g;PAC001069_s;	0.216289	arrhythmic	0.0252525	1	arrhythmic	0.019949			Zotu2652	Bacteria;Bacteroidetes;Bacteroidia;Bacteroidales;Muribaculaceae;PAC001068_g;PAC002450_s;	0.0107617	rhythmic	0.0366829	0.0400396	rhythmic	0.0375765
Zotu3085	Bacteria;Bacteroidetes;Bacteroidia;Bacteroidales;Rikenellaceae;Alistipes;PAC001471_s;	1	arrhythmic	0.0177905	0.0316168	rhythmic	0.0234944			Zotu2663	Bacteria;Firmicutes;Bacilli;Lactobacillales;Lactobacillaceae;Lactobacillus;Lactobacillus_johnsonii;	0.000157324	rhythmic	0.135595	1	arrhythmic	0
Zotu3105	Bacteria;Bacteroidetes;Bacteroidia;Bacteroidales;Muribaculaceae;PAC001068_g;PAC001069_s;	0.518384	arrhythmic	0.0167787	1	arrhythmic	0.0144857			Zotu2664	Bacteria;Bacteroidetes;Bacteroidia;Bacteroidales;Muribaculaceae;PAC000198_g;PAC001139_s;	0.761374	arrhythmic	0.0169415	1	arrhythmic	0.00608339
Zotu3194	Bacteria;Bacteroidetes;Bacteroidia;Bacteroidales;Bacteroidaceae;Bacteroides;Bacteroides_unclassified;	1	arrhythmic	0.0222441	0.990965	arrhythmic	0.0451989			Zotu2666	Bacteria;Firmicutes;Clostridia;Clostridiales;Lachnospiraceae;PAC001456_g;PAC001456_s;	1	arrhythmic	0.0265731	0.0827442	arrhythmic	0.0238308
Zotu3252	Bacteria;Proteobacteria;Betaproteobacteria;Burkholderiales;Sutterellaceae;Turicimonas;Turicimonas_muris;	0.00495696	rhythmic	0.103113	0.722427	arrhythmic	0.0450974			Zotu2679	Bacteria;Bacteroidetes;Bacteroidia;Bacteroidales;Muribaculaceae;Muribaculaceae_unclassified;Muribaculaceae_unclassified;	1.25969e-05	rhythmic	0.0554324	0.000942709	rhythmic	0.05663
Zotu3272	Bacteria;Firmicutes;Clostridia;Clostridiales;Lachnospiraceae;KE159538_g;KE159538_s;	1	arrhythmic	0	1	arrhythmic	0.00462151			Zotu2687	Bacteria;Firmicutes;Clostridia;Clostridiales;Christensenellaceae;PAC001360_g;PAC001360_g_unclassified;	3.9954e-06	rhythmic	0.191536	0.192398	arrhythmic	0.133589
Zotu32809	Bacteria;Firmicutes;Clostridia;Clostridiales;Ruminococcaceae;Oscillibacter;Oscillibacter_unclassified;	0.106739	arrhythmic	0.00562088	0.948123	arrhythmic	0.00752987			Zotu2688	Bacteria;Firmicutes;Clostridia;Clostridiales;Lachnospiraceae;KE159600_g;PAC001232_s;	0.00720127	rhythmic	0.166272	0.00989704	rhythmic	0.0598922
Zotu3291	Bacteria;Firmicutes;Clostridia;Clostridiales;Lachnospiraceae;KE159571_g;KE159641_s;	0.722427	arrhythmic	6.94e-18	1	arrhythmic	0.00898342			Zotu271	Bacteria;Firmicutes;Clostridia;Clostridiales;Lachnospiraceae;PAC000664_g;PAC001083_s;	0.000187864	rhythmic	0.422544	1.13e-05	rhythmic	0.286331
Zotu33	Bacteria;Bacteroidetes;Bacteroidia;Bacteroidales;Muribaculaceae;PAC001068_g;PAC001070_s;	1	arrhythmic	0.195363	1	arrhythmic	0.201395			Zotu2738	Bacteria;Bacteroidetes;Bacteroidia;Bacteroidales;Muribaculaceae;PAC001074_g;PAC001074_s;	0.000237788	rhythmic	0.0515855	0.00768488	rhythmic	0.0355623
Zotu332	Bacteria;Bacteroidetes;Bacteroidia;Bacteroidales;Bacteroidaceae;Bacteroides;PAC002443_s;	1	arrhythmic	0.0657289	0.518384	arrhythmic	0.0735017			Zotu2744	Bacteria;Firmicutes;Clostridia;Clostridiales;Lachnospiraceae;KE159600_g;PAC001232_s;	0.0384533	rhythmic	0.0972285	0.0204133	rhythmic	0.0569288
Zotu3334	Bacteria;Bacteroidetes;Bacteroidia;Bacteroidales;Muribaculaceae;PAC000186_g;PAC001065_s;	1	arrhythmic	0.0329035	1	arrhythmic	0.018825			Zotu2745	Bacteria;Bacteroidetes;Bacteroidia;Bacteroidales;Muribaculaceae;PAC001066_g;PAC001066_s;	0.0355893	rhythmic	0.181484	4.93e-07	rhythmic	0.150394
Zotu3361	Bacteria;Bacteroidetes;Bacteroidia;Bacteroidales;Rikenellaceae;Alistipes;PAC001060_s;	0.990965	arrhythmic	0.0199484	1	arrhythmic	0.0298607			Zotu2747	Bacteria;Firmicutes;Clostridia;Clostridiales;Lachnospiraceae;Clostridium_g24;PAC001374_s;	8.00178e-05	rhythmic	0.108427	1.38e-05	rhythmic	0.0644758
Zotu3390	Bacteria;Bacteroidetes;Bacteroidia;Bacteroidales;Bacteroidaceae;Bacteroides;Bacteroides_unclassified;	1	arrhythmic	0.0231277	1	arrhythmic	0.0536316			Zotu2748	Bacteria;Firmicutes;Clostridia;Clostridiales;Lachnospiraceae;KE159571_g;PAC001933_s;	0.0179644	rhythmic	0.035251	1.87e-05	rhythmic	0.0338573
Zotu34	Bacteria;Bacteroidetes;Bacteroidia;Bacteroidales;Rikenellaceae;Alistipes;PAC002444_s;	2.96e-05	rhythmic	0.302952	0.00162464	rhythmic	0.231074			Zotu2768	Bacteria;Proteobacteria;Betaproteobacteria;Burkholderiales;Sutterellaceae;Parasutterella;PAC002476_s;	0.069804	arrhythmic	0.0235737	0.0748799	arrhythmic	0.0272249
Zotu3407	Bacteria;Bacteroidetes;Bacteroidia;Bacteroidales;Muribaculaceae;PAC001066_g;PAC001066_s;	0.0160132	rhythmic	0.047405	1	arrhythmic	0.0322249			Zotu2791	Bacteria;Firmicutes;Clostridia;Clostridiales;Ruminococcaceae;Eubacterium_g8;PAC002357_s;	0.00628637	rhythmic	0.0690472	0.00228075	rhythmic	0.0154037
Zotu3436	Bacteria;Bacteroidetes;Bacteroidia;Bacteroidales;Muribaculaceae;PAC000186_g;PAC001065_s;	0.0866695	arrhythmic	0.0298663	1	arrhythmic	0.0170483			Zotu2810	Bacteria;Bacteroidetes;Bacteroidia;Bacteroidales;Bacteroidaceae;Bacteroides;Bacteroides_acidifaciens;	0.637792	arrhythmic	0.0444328	0.249526	arrhythmic	0.0234187
Zotu3444	Bacteria;Bacteroidetes;Bacteroidia;Bacteroidales;Muribaculaceae;PAC001066_g;PAC001066_s;	0.0104444	rhythmic	0.0446686	0.254176	arrhythmic	0.0220846			Zotu287	Bacteria;Bacteroidetes;Bacteroidia;Bacteroidales;Rikenellaceae;Alistipes;PAC002444_s;	6.95565e-10	rhythmic	0.219778	0.000262647	rhythmic	0.170827
Zotu3448	Bacteria;Firmicutes;Clostridia;Clostridiales;Lachnospiraceae;KE159538_g;KE159538_s;	1	arrhythmic	0.000156111	1	arrhythmic	0.00998664			Zotu2889	Bacteria;Firmicutes;Clostridia;Clostridiales;Lachnospiraceae;Roseburia;PAC001271_s;	0.0172161	rhythmic	0.0698586	0.000430101	rhythmic	0.113596
Zotu345	Bacteria;Bacteroidetes;Bacteroidia;Bacteroidales;Prevotellaceae;Alloprevotella;PAC002479_s;	0.049737	rhythmic	0.195364	1	arrhythmic	0.161586			Zotu2929	Bacteria;Bacteroidetes;Bacteroidia;Bacteroidales;Muribaculaceae;Muribaculaceae_unclassified;Muribaculaceae_unclassified;	0.000102588	rhythmic	0.0716672	0.000221969	rhythmic	0.0732266
Zotu3465	Bacteria;Proteobacteria;Betaproteobacteria;Burkholderiales;Sutterellaceae;Turicimonas;Turicimonas_muris;	0.0184052	rhythmic	0.0430631	0.722427	arrhythmic	0.0239863			Zotu2956	Bacteria;Bacteroidetes;Bacteroidia;Bacteroidales;Muribaculaceae;PAC000198_g;PAC001139_s;	0.158552	arrhythmic	0.0385835	1	arrhythmic	0.0172549
Zotu3519	Bacteria;Bacteroidetes;Bacteroidia;Bacteroidales;Muribaculaceae;PAC001066_g;PAC001066_s;	0.000445557	rhythmic	0.0756743	0.791968	arrhythmic	0.0135016			Zotu298	Bacteria;Bacteroidetes;Bacteroidia;Bacteroidales;Prevotellaceae;Prevotella;PAC002481_s;	0.637792	arrhythmic	0.0427083	1	arrhythmic	0.0512188
Zotu353	Bacteria;Bacteroidetes;Bacteroidia;Bacteroidales;Muribaculaceae;PAC001068_g;PAC001071_s;	1	arrhythmic	0.0554168	1	arrhythmic	0.0484363			Zotu2994	Bacteria;Firmicutes;Clostridia;Clostridiales;Lachnospiraceae;PAC001456_g;PAC001456_s;	1	arrhythmic	0.0234986	0.493699	arrhythmic	0.0180358
Zotu354	Bacteria;Bacteroidetes;Bacteroidia;Bacteroidales;Bacteroidaceae;Bacteroides;PAC002443_s;	0.447439	arrhythmic	0.0458558	0.65814	arrhythmic	0.0636732			Zotu2995	Bacteria;Firmicutes;Clostridia;Clostridiales;Ruminococcaceae;Ruminococcus;PAC001122_s;	0.000816877	rhythmic	0.0250938	1	arrhythmic	0
Zotu3553	Bacteria;Bacteroidetes;Bacteroidia;Bacteroidales;Muribaculaceae;PAC001067_g;PAC001067_s;	1	arrhythmic	0.0435924	0.867089	arrhythmic	0			Zotu2999	Bacteria;Proteobacteria;Betaproteobacteria;Burkholderiales;Sutterellaceae;Parasutterella;PAC002476_s;	0.0992941	arrhythmic	0.0190642	0.0229171	rhythmic	0.0277198
Zotu3574	Bacteria;Bacteroidetes;Bacteroidia;Bacteroidales;Bacteroidaceae;Bacteroides;Bacteroides_unclassified;	1	arrhythmic	0.0122528	0.948123	arrhythmic	0.0454734			Zotu300	Bacteria;Bacteroidetes;Bacteroidia;Bacteroidales;Muribaculaceae;PAC000186_g;PAC001064_s;	0.000589389	rhythmic	0.15768	0.00519893	rhythmic	0.195919
Zotu3578	Bacteria;Firmicutes;Clostridia;Clostridiales;Ruminococcaceae;Oscillibacter;PAC001188_s;	1	arrhythmic	0.013726	1	arrhythmic	0.0144302			Zotu3016	Bacteria;Bacteroidetes;Bacteroidia;Bacteroidales;Muribaculaceae;PAC000198_g;PAC000198_g_unclassified;	0.439145	arrhythmic	0.0185277	1	arrhythmic	0.00635762
Zotu3586	Bacteria;Bacteroidetes;Bacteroidia;Bacteroidales;Muribaculaceae;PAC000186_g;PAC001065_s;	1	arrhythmic	0.0223929	1	arrhythmic	0.0102333			Zotu3026	Bacteria;Bacteroidetes;Bacteroidia;Bacteroidales;Muribaculaceae;PAC000198_g;PAC001139_s;	0.11781	arrhythmic	0.0232023	1	arrhythmic	0.0102218
Zotu3612	Bacteria;Bacteroidetes;Bacteroidia;Bacteroidales;Bacteroidaceae;Bacteroides;Bacteroides_acidifaciens;	0.193886	arrhythmic	0	1	arrhythmic	0.00272962			Zotu3040	Bacteria;Firmicutes;Clostridia;Clostridiales;Lachnospiraceae;Eubacterium_g17;PAC002487_s;	0.0501947	arrhythmic	0.0754365	2.06e-05	rhythmic	0.0851006
Zotu363	Bacteria;Bacteroidetes;Bacteroidia;Bacteroidales;Muribaculaceae;PAC001112_g;PAC001112_s;	1	arrhythmic	0.0892599	0.65814	arrhythmic	0			Zotu3069	Bacteria;Bacteroidetes;Bacteroidia;Bacteroidales;Muribaculaceae;Muribaculaceae_unclassified;Muribaculaceae_unclassified;	3.25367e-05	rhythmic	0.0912837	0.000365595	rhythmic	0.0957638
Zotu3656	Bacteria;Bacteroidetes;Bacteroidia;Bacteroidales;Rikenellaceae;Alistipes;PAC001061_s;	0.366001	arrhythmic	0.136954	1	arrhythmic	0.104577			Zotu3085	Bacteria;Bacteroidetes;Bacteroidia;Bacteroidales;Rikenellaceae;Alistipes;PAC001471_s;	0.0749933	arrhythmic	0.022846	1	arrhythmic	0.00738531
Zotu3660	Bacteria;Bacteroidetes;Bacteroidia;Bacteroidales;Muribaculaceae;PAC001067_g;PAC001067_s;	1	arrhythmic	0.00949215	1	arrhythmic	0.0130455			Zotu3088	Bacteria;Bacteroidetes;Bacteroidia;Bacteroidales;Muribaculaceae;PAC001112_g;PAC002441_s;	0.000733272	rhythmic	0.0421897	0.271495	arrhythmic	0.0329312
Zotu3782	Bacteria;Firmicutes;Clostridia;Clostridiales;Lachnospiraceae;PAC000664_g;PAC001104_s;	1	arrhythmic	0.0543853	0.330354	arrhythmic	0.032049			Zotu3121	Bacteria;Firmicutes;Clostridia;Clostridiales;Christensenellaceae;PAC001360_g;PAC001360_g_unclassified;	2.49376e-05	rhythmic	0.0461157	0.0445873	rhythmic	0.055444
Zotu3795	Bacteria;Firmicutes;Clostridia;Clostridiales;Lachnospiraceae;KE159538_g;KE159538_s;	1	arrhythmic	0.00028074	1	arrhythmic	0.00740587			Zotu314	Bacteria;Bacteroidetes;Bacteroidia;Bacteroidales;Prevotellaceae;Prevotella;PAC002481_s;	0.516965	arrhythmic	0.0420534	1	arrhythmic	0.060475
Zotu3802	Bacteria;Firmicutes;Clostridia;Clostridiales;Lachnospiraceae;PAC001456_g;PAC001456_s;	1	arrhythmic	0.00264373	1	arrhythmic	0			Zotu316	Bacteria;Firmicutes;Clostridia;Clostridiales;Lachnospiraceae;PAC000664_g;PAC001083_s;	0.000115997	rhythmic	0.368869	3.04e-05	rhythmic	0.226314
Zotu3803	Bacteria;Proteobacteria;Betaproteobacteria;Burkholderiales;Sutterellaceae;Turicimonas;Turicimonas_muris;	0.0437815	rhythmic	0	0.0866695	arrhythmic	0.0194784			Zotu3168	Bacteria;Firmicutes;Clostridia;Clostridiales;Lachnospiraceae;Roseburia;PAC001271_s;	0.00628637	rhythmic	0.0230414	0.00397563	rhythmic	0.0372644
Zotu3813	Bacteria;Firmicutes;Clostridia;Clostridiales;Lachnospiraceae;PAC002367_g;PAC002367_s;	1	arrhythmic	0.259865	1	arrhythmic	0.121502			Zotu3187	Bacteria;Firmicutes;Clostridia;Clostridiales;Christensenellaceae;PAC001360_g;PAC001360_g_unclassified;	2.54984e-06	rhythmic	0.0503481	0.762234	arrhythmic	0.03178
Zotu384	Bacteria;Bacteroidetes;Bacteroidia;Bacteroidales;Bacteroidaceae;Bacteroides;PAC002443_s;	0.948123	arrhythmic	0.0458853	0.906845	arrhythmic	1.39e-17			Zotu3225	Bacteria;Firmicutes;Clostridia;Clostridiales;Lachnospiraceae;Eubacterium_g17;PAC002487_s;	0.0501947	arrhythmic	0.0560843	1.28e-06	rhythmic	0.0760412
Zotu3896	Bacteria;Proteobacteria;Betaproteobacteria;Burkholderiales;Sutterellaceae;Turicimonas;Turicimonas_muris;	0.0276818	rhythmic	0.0380695	0.544089	arrhythmic	1.04e-17			Zotu3237	Bacteria;Firmicutes;Clostridia;Clostridiales;Lachnospiraceae;KE159538_g;KE159538_s;	0.00657461	rhythmic	0.205233	4.87e-06	rhythmic	0.250564
Zotu3925	Bacteria;Bacteroidetes;Bacteroidia;Bacteroidales;Muribaculaceae;Muribaculaceae_unclassified;Muribaculaceae_unclassified;	0.722427	arrhythmic	0.0145635	1	arrhythmic	0.00780357			Zotu3247	Bacteria;Firmicutes;Bacilli;Lactobacillales;Lactobacillaceae;Lactobacillus;Lactobacillus_animalis;	0.0483173	rhythmic	0.0508767	0.00171055	rhythmic	0.111716
Zotu3928	Bacteria;Bacteroidetes;Bacteroidia;Bacteroidales;Muribaculaceae;PAC000198_g;PAC000198_g_unclassified;	1	arrhythmic	0.00645134	0.313695	arrhythmic	0.0108736			Zotu3252	Bacteria;Proteobacteria;Betaproteobacteria;Burkholderiales;Sutterellaceae;Turicimonas;Turicimonas_muris;	7.15693e-06	rhythmic	0.0692066	0.00346836	rhythmic	0.0394371
Zotu394	Bacteria;Bacteroidetes;Bacteroidia;Bacteroidales;Muribaculaceae;PAC000186_g;PAC001065_s;	0.183474	arrhythmic	0.083089	1	arrhythmic	0.03564			Zotu3256	Bacteria;Firmicutes;Clostridia;Clostridiales;Lachnospiraceae;KE159605_g;KE159605_g_unclassified;	0.303341	arrhythmic	0.0161909	0.00147764	rhythmic	0.0171927
Zotu3987	Bacteria;Firmicutes;Clostridia;Clostridiales;Clostridiales_unclassified;Clostridiales_unclassified;Clostridiales_unclassified;	0.0139097	rhythmic	0	0.598795	arrhythmic	0.012911			Zotu3268	Bacteria;Firmicutes;Clostridia;Clostridiales;Lachnospiraceae;KE159600_g;PAC001232_s;	0.0281047	rhythmic	0.111853	0.0400396	rhythmic	0.0793179
Zotu3988	Bacteria;Bacteroidetes;Bacteroidia;Bacteroidales;Muribaculaceae;PAC000186_g;PAC001065_s;	1	arrhythmic	0.0288091	1	arrhythmic	0.0137834			Zotu3272	Bacteria;Firmicutes;Clostridia;Clostridiales;Lachnospiraceae;KE159538_g;KE159538_s;	0.00985681	rhythmic	0.0664873	0.000187221	rhythmic	0.0640547
Zotu401	Bacteria;Bacteroidetes;Bacteroidia;Bacteroidales;Muribaculaceae;PAC001068_g;PAC001071_s;	1	arrhythmic	0.0234102	0.366001	arrhythmic	0.0382742			Zotu3277	Bacteria;Proteobacteria;Betaproteobacteria;Burkholderiales;Sutterellaceae;Parasutterella;PAC002476_s;	0.204496	arrhythmic	0.0291698	0.0181577	rhythmic	0.0474616
Zotu4019	Bacteria;Bacteroidetes;Bacteroidia;Bacteroidales;Bacteroidaceae;Bacteroides;Bacteroides_unclassified;	1	arrhythmic	0.0254283	1	arrhythmic	0.0446341			Zotu33	Bacteria;Bacteroidetes;Bacteroidia;Bacteroidales;Muribaculaceae;PAC001068_g;PAC001070_s;	0.371221	arrhythmic	0.118827	1	arrhythmic	0.0816783
Zotu4024	Bacteria;Bacteroidetes;Bacteroidia;Bacteroidales;Muribaculaceae;PAC001074_g;PAC001074_s;	0.000257704	rhythmic	0.0704461	0.627869	arrhythmic	0.0277132			Zotu3313	Bacteria;Firmicutes;Clostridia;Clostridiales;Lachnospiraceae;KE159571_g;PAC001933_s;	0.00230056	rhythmic	0.0443593	0.000692507	rhythmic	0.0348734
Zotu4028	Bacteria;Bacteroidetes;Bacteroidia;Bacteroidales;Muribaculaceae;PAC001068_g;PAC001069_s;	0.425735	arrhythmic	0.0118792	0.216289	arrhythmic	1.39e-17			Zotu332	Bacteria;Bacteroidetes;Bacteroidia;Bacteroidales;Bacteroidaceae;Bacteroides;PAC002443_s;	0.0384533	rhythmic	0.103407	1	arrhythmic	0.0732264
Zotu407	Bacteria;Bacteroidetes;Bacteroidia;Bacteroidales;Prevotellaceae;Alloprevotella;PAC002479_s;	0.0638986	arrhythmic	0.0772456	1	arrhythmic	0.0641715			Zotu3361	Bacteria;Bacteroidetes;Bacteroidia;Bacteroidales;Rikenellaceae;Alistipes;PAC001060_s;	0.000657679	rhythmic	0.0509247	2.02e-06	rhythmic	0.055487
Zotu4087	Bacteria;Firmicutes;Clostridia;Clostridiales;Lachnospiraceae;KE159538_g;KE159538_g_unclassified;	1	arrhythmic	0	1	arrhythmic	0			Zotu34	Bacteria;Bacteroidetes;Bacteroidia;Bacteroidales;Rikenellaceae;Alistipes;PAC002444_s;	3.30119e-12	rhythmic	0.809545	0.000132391	rhythmic	0.604594
Zotu410	Bacteria;Firmicutes;Clostridia;Clostridiales;Lachnospiraceae;KE159538_g;KE159538_s;	1	arrhythmic	0.104942	1	arrhythmic	0.0533496			Zotu3407	Bacteria;Bacteroidetes;Bacteroidia;Bacteroidales;Muribaculaceae;PAC001066_g;PAC001066_s;	0.0415211	rhythmic	0.0572996	1.13e-05	rhythmic	0.0491521
Zotu4115	Bacteria;Firmicutes;Erysipelotrichi;Erysipelotrichales;Erysipelotrichaceae;ASTB_g;EF603857_s;	0.927484	arrhythmic	0.0386035	0.906845	arrhythmic	0.0108313			Zotu3417	Bacteria;Firmicutes;Clostridia;Clostridiales;Lachnospiraceae;PAC001090_g;PAC001090_s;	0.350615	arrhythmic	0.0695634	1	arrhythmic	0.0323517
Zotu4157	Bacteria;Firmicutes;Clostridia;Clostridiales;Lachnospiraceae;Kineothrix;PAC001125_s;	1	arrhythmic	0.0329074	1	arrhythmic	0.0415468			Zotu3431	Bacteria;Firmicutes;Clostridia;Clostridiales;Lachnospiraceae;PAC000692_g;PAC001760_s;	3.25367e-05	rhythmic	0.104856	1.38e-05	rhythmic	0.12012
Zotu421	Bacteria;Bacteroidetes;Bacteroidia;Bacteroidales;Odoribacteraceae;Odoribacter;AB606328_s;	0.130773	arrhythmic	0.0667369	1	arrhythmic	0.0292074			Zotu3444	Bacteria;Bacteroidetes;Bacteroidia;Bacteroidales;Muribaculaceae;PAC001066_g;PAC001066_s;	0.0145426	rhythmic	0.0502821	0.00262704	rhythmic	0.0403125
Zotu4257	Bacteria;Firmicutes;Clostridia;Clostridiales;Lachnospiraceae;PAC000664_g;PAC001104_s;	0.544089	arrhythmic	0.0214125	1	arrhythmic	0.0195014			Zotu3448	Bacteria;Firmicutes;Clostridia;Clostridiales;Lachnospiraceae;KE159538_g;KE159538_s;	0.0165223	rhythmic	0.0806034	0.000221969	rhythmic	0.0965228
Zotu4302	Bacteria;Firmicutes;Clostridia;Clostridiales;Lachnospiraceae;PAC000664_g;PAC001104_s;	1	arrhythmic	0.0195022	1	arrhythmic	0.0150725			Zotu345	Bacteria;Bacteroidetes;Bacteroidia;Bacteroidales;Prevotellaceae;Alloprevotella;PAC002479_s;	1	arrhythmic	0.109447	0.0550743	arrhythmic	0.209675
Zotu432	Bacteria;Bacteroidetes;Bacteroidia;Bacteroidales;Prevotellaceae;Alloprevotella;PAC002479_s;	0.0112268	rhythmic	0.055437	1	arrhythmic	0.043703			Zotu3461	Bacteria;Firmicutes;Clostridia;Clostridiales;Lachnospiraceae;PAC001090_g;PAC001090_s;	0.269402	arrhythmic	0.060358	1	arrhythmic	0.0421543
Zotu4326	Bacteria;Bacteroidetes;Bacteroidia;Bacteroidales;Muribaculaceae;PAC001074_g;PAC001074_s;	0.000582035	rhythmic	0.0639943	0.82881	arrhythmic	0.0428244			Zotu3519	Bacteria;Bacteroidetes;Bacteroidia;Bacteroidales;Muribaculaceae;PAC001066_g;PAC001066_s;	0.0102912	rhythmic	0.0599184	9.17e-06	rhythmic	0.0678716
Zotu4334	Bacteria;Firmicutes;Clostridia;Clostridiales;Lachnospiraceae;PAC001118_g;PAC001118_s;	1	arrhythmic	0.0739552	1	arrhythmic	0.154445			Zotu353	Bacteria;Bacteroidetes;Bacteroidia;Bacteroidales;Muribaculaceae;PAC001068_g;PAC001071_s;	0.007882	rhythmic	0.601025	0.0495864	rhythmic	0.419315
Zotu439	Bacteria;Bacteroidetes;Bacteroidia;Bacteroidales;Prevotellaceae;Prevotella;DQ777952_s;	1	arrhythmic	0.208254	1	arrhythmic	0.164329			Zotu354	Bacteria;Bacteroidetes;Bacteroidia;Bacteroidales;Bacteroidaceae;Bacteroides;PAC002443_s;	0.0259435	rhythmic	0.0885243	1	arrhythmic	0.0341012
Zotu443	Bacteria;Firmicutes;Clostridia;Clostridiales;Lachnospiraceae;KE159538_g;KE159538_s;	1	arrhythmic	0.0499017	1	arrhythmic	0.0288627			Zotu3553	Bacteria;Bacteroidetes;Bacteroidia;Bacteroidales;Muribaculaceae;PAC001067_g;PAC001067_s;	0.0145426	rhythmic	0.0377712	1	arrhythmic	0.0041028
Zotu4469	Bacteria;Proteobacteria;Betaproteobacteria;Burkholderiales;Sutterellaceae;Turicimonas;Turicimonas_muris;	0.00902814	rhythmic	0	1	arrhythmic	0.0170432			Zotu3560	Bacteria;Firmicutes;Clostridia;Clostridiales;Lachnospiraceae;KE159538_g;KE159538_s;	0.0122506	rhythmic	0.0635707	0.000692507	rhythmic	0.0689229
Zotu447	Bacteria;Bacteroidetes;Bacteroidia;Bacteroidales;Rikenellaceae;Alistipes;PAC002444_s;	0.00116244	rhythmic	0.0603942	0.00495696	rhythmic	0.0388189			Zotu3578	Bacteria;Firmicutes;Clostridia;Clostridiales;Ruminococcaceae;Oscillibacter;PAC001188_s;	0.00208164	rhythmic	0.154672	0.000505038	rhythmic	0.0987716
Zotu448	Bacteria;Firmicutes;Clostridia;Clostridiales;Lachnospiraceae;KE159538_g;KE159538_s;	1	arrhythmic	0.027192	1	arrhythmic	0.00885945			Zotu3612	Bacteria;Bacteroidetes;Bacteroidia;Bacteroidales;Bacteroidaceae;Bacteroides;Bacteroides_acidifaciens;	0.33097	arrhythmic	0.035071	0.903083	arrhythmic	0.0150865
Zotu450	Bacteria;Bacteroidetes;Bacteroidia;Bacteroidales;Prevotellaceae;Alloprevotella;PAC002479_s;	0.0241988	rhythmic	0.074652	1	arrhythmic	0.0512285			Zotu363	Bacteria;Bacteroidetes;Bacteroidia;Bacteroidales;Muribaculaceae;PAC001112_g;PAC001112_s;	0.000177311	rhythmic	0.168835	0.0495864	rhythmic	0.145384
Zotu4538	Bacteria;Firmicutes;Clostridia;Clostridiales;Lachnospiraceae;PAC001118_g;PAC001118_s;	1	arrhythmic	0.00916972	1	arrhythmic	0.0629346			Zotu3653	Bacteria;Bacteroidetes;Bacteroidia;Bacteroidales;Muribaculaceae;PAC000198_g;PAC001139_s;	0.742487	arrhythmic	0.0168649	1	arrhythmic	0.0112102
Zotu4560	Bacteria;Bacteroidetes;Bacteroidia;Bacteroidales;Muribaculaceae;PAC001066_g;PAC001066_s;	0.000532691	rhythmic	0.0535047	1	arrhythmic	0.0377426			Zotu3682	Bacteria;Firmicutes;Clostridia;Clostridiales;Lachnospiraceae;KE159571_g;PAC001933_s;	0.00432994	rhythmic	0.0330811	0.00109698	rhythmic	0.0387437
Zotu4578	Bacteria;Bacteroidetes;Bacteroidia;Bacteroidales;Muribaculaceae;PAC001074_g;PAC001074_s;	0.0184052	rhythmic	0.0413062	1	arrhythmic	0.031363			Zotu3708	Bacteria;Firmicutes;Clostridia;Clostridiales;Lachnospiraceae;PAC001091_g;PAC001558_s;	0.00230056	rhythmic	0.0400325	0.0913205	arrhythmic	0.0292421
Zotu46	Bacteria;Bacteroidetes;Bacteroidia;Bacteroidales;Muribaculaceae;PAC000186_g;PAC001064_s;	0.268041	arrhythmic	0.198246	0.330354	arrhythmic	0.0453858			Zotu375	Bacteria;Bacteroidetes;Bacteroidia;Bacteroidales;Prevotellaceae;Prevotella;PAC002481_s;	1	arrhythmic	0.0744031	1	arrhythmic	0.0852709
Zotu4600	Bacteria;Firmicutes;Clostridia;Clostridiales;Lachnospiraceae;PAC000664_g;PAC001104_s;	1	arrhythmic	0.0202852	1	arrhythmic	0.0174999			Zotu3757	Bacteria;Proteobacteria;Betaproteobacteria;Burkholderiales;Sutterellaceae;Parasutterella;PAC002476_s;	0.192059	arrhythmic	0.0171719	0.00675655	rhythmic	0.0287694
Zotu4644	Bacteria;Bacteroidetes;Bacteroidia;Bacteroidales;Muribaculaceae;PAC001112_g;PAC001267_s;	0.130773	arrhythmic	0.0415449	0.268041	arrhythmic	1.73e-17			Zotu3782	Bacteria;Firmicutes;Clostridia;Clostridiales;Lachnospiraceae;PAC000664_g;PAC001104_s;	0.0045348	rhythmic	0.0678027	0.00109698	rhythmic	0.0770103
Zotu4647	Bacteria;Bacteroidetes;Bacteroidia;Bacteroidales;Muribaculaceae;PAC001074_g;PAC001074_s;	0.000146411	rhythmic	0.0571259	1	arrhythmic	0.0302012			Zotu3795	Bacteria;Firmicutes;Clostridia;Clostridiales;Lachnospiraceae;KE159538_g;KE159538_s;	0.0342532	rhythmic	0.0649935	7.75e-05	rhythmic	0.0817947
Zotu467	Bacteria;Bacteroidetes;Bacteroidia;Bacteroidales;Prevotellaceae;Prevotella;DQ777952_s;	1	arrhythmic	0.0487276	1	arrhythmic	0.0759758			Zotu3802	Bacteria;Firmicutes;Clostridia;Clostridiales;Lachnospiraceae;PAC001456_g;PAC001456_s;	0.654541	arrhythmic	0.0233102	0.0913205	arrhythmic	0.0168387
Zotu468	Bacteria;Bacteroidetes;Bacteroidia;Bacteroidales;Bacteroidaceae;Bacteroides;PAC002443_s;	1	arrhythmic	0.0579486	0.906845	arrhythmic	0.0474509			Zotu3824	Bacteria;Firmicutes;Clostridia;Clostridiales;Lachnospiraceae;PAC001456_g;PAC001456_s;	1	arrhythmic	0.0167611	0.873715	arrhythmic	0.00752046
Zotu4689	Bacteria;Firmicutes;Clostridia;Clostridiales;Lachnospiraceae;KE159538_g;PAC002428_s;	1	arrhythmic	0	1	arrhythmic	0			Zotu3829	Bacteria;Bacteroidetes;Bacteroidia;Bacteroidales;Odoribacteraceae;Odoribacter;DQ815763_s;	0.0195193	rhythmic	0.0610531	0.0748799	arrhythmic	0.036727
Zotu471	Bacteria;Firmicutes;Clostridia;Clostridiales;Lachnospiraceae;KE159538_g;KE159538_s;	1	arrhythmic	0.040665	1	arrhythmic	0.021762			Zotu3831	Bacteria;Firmicutes;Clostridia;Clostridiales;Christensenellaceae;PAC001360_g;PAC001360_g_unclassified;	3.44385e-06	rhythmic	0.0710517	0.4071	arrhythmic	0.0592913
Zotu4743	Bacteria;Firmicutes;Clostridia;Clostridiales;Lachnospiraceae;PAC002367_g;PAC002367_s;	1	arrhythmic	0.0506516	1	arrhythmic	0.0251276			Zotu384	Bacteria;Bacteroidetes;Bacteroidia;Bacteroidales;Bacteroidaceae;Bacteroides;PAC002443_s;	0.0649335	arrhythmic	0.0885133	1	arrhythmic	0.0442751
Zotu4744	Bacteria;Bacteroidetes;Bacteroidia;Bacteroidales;Rikenellaceae;Alistipes;PAC001061_s;	0.598795	arrhythmic	0.0349843	1	arrhythmic	0.0136634			Zotu38611	Bacteria;Firmicutes;Clostridia;Clostridiales;Ruminococcaceae;Pseudoflavonifractor;Pseudoflavonifractor_unclassified;	3.71091e-05	rhythmic	0.0474242	9.29e-05	rhythmic	0.0425164
Zotu4748	Bacteria;Bacteroidetes;Bacteroidia;Bacteroidales;Rikenellaceae;Alistipes;PAC001061_s;	0.282565	arrhythmic	0.0410085	1	arrhythmic	0.0305246			Zotu3870	Bacteria;Firmicutes;Clostridia;Clostridiales;Lachnospiraceae;KE159600_g;EU511112_s;	0.0012479	rhythmic	0.0164919	1	arrhythmic	0.0154612
Zotu4750	Bacteria;Proteobacteria;Betaproteobacteria;Burkholderiales;Sutterellaceae;Turicimonas;Turicimonas_muris;	0.0316168	rhythmic	0.0631215	1	arrhythmic	0.0323399			Zotu3890	Bacteria;Firmicutes;Clostridia;Clostridiales;Ruminococcaceae;Eubacterium_g8;PAC002357_s;	0.000318148	rhythmic	0.0619933	0.13383	arrhythmic	0.0146118
Zotu4791	Bacteria;Firmicutes;Clostridia;Clostridiales;Ruminococcaceae;PAC000661_g;PAC001095_s;	0.969544	arrhythmic	0	1	arrhythmic	0.0136345			Zotu3912	Bacteria;Firmicutes;Clostridia;Clostridiales;Lachnospiraceae;Roseburia;PAC001271_s;	0.00198187	rhythmic	0.021804	0.0087276	rhythmic	0.034414
Zotu487	Bacteria;Bacteroidetes;Bacteroidia;Bacteroidales;Muribaculaceae;PAC001068_g;PAC001071_s;	1	arrhythmic	0.0176759	1	arrhythmic	0.023136			Zotu3925	Bacteria;Bacteroidetes;Bacteroidia;Bacteroidales;Muribaculaceae;Muribaculaceae_unclassified;Muribaculaceae_unclassified;	0.000131036	rhythmic	0.0488852	3.68e-05	rhythmic	0.0610325
Zotu4879	Bacteria;Proteobacteria;Betaproteobacteria;Burkholderiales;Sutterellaceae;Turicimonas;Turicimonas_muris;	0.0139097	rhythmic	0	1	arrhythmic	0.00876385			Zotu3928	Bacteria;Bacteroidetes;Bacteroidia;Bacteroidales;Muribaculaceae;PAC000198_g;PAC000198_g_unclassified;	0.186166	arrhythmic	0.0112928	1	arrhythmic	0.0104012
Zotu4898	Bacteria;Bacteroidetes;Bacteroidia;Bacteroidales;Muribaculaceae;PAC001692_g;PAC002446_s;	1	arrhythmic	0.0195355	1	arrhythmic	0.0193195			Zotu3930	Bacteria;Bacteroidetes;Bacteroidia;Bacteroidales;Muribaculaceae;Muribaculum;PAC001076_s;	0.246004	arrhythmic	0.061323	0.964933	arrhythmic	0.127144
Zotu4993	Bacteria;Firmicutes;Clostridia;Clostridiales;Lachnospiraceae;PAC000664_g;PAC001104_s;	0.847949	arrhythmic	0.016845	0.791968	arrhythmic	0.0100192			Zotu3936	Bacteria;Firmicutes;Clostridia;Clostridiales;Lachnospiraceae;KE159600_g;PAC001232_s;	0.0448048	rhythmic	0.0959595	0.00519893	rhythmic	0.0609601
Zotu5010	Bacteria;Firmicutes;Clostridia;Clostridiales;Lachnospiraceae;PAC002367_g;PAC002367_s;	1	arrhythmic	0.0467089	1	arrhythmic	0.0231725			Zotu394	Bacteria;Bacteroidetes;Bacteroidia;Bacteroidales;Muribaculaceae;PAC000186_g;PAC001065_s;	1.00594e-06	rhythmic	0.421403	7.75e-05	rhythmic	0.30965
Zotu5011	Bacteria;Firmicutes;Clostridia;Clostridiales;Ruminococcaceae;Ruminococcus;Ruminococcus_unclassified;	0.0211208	rhythmic	0.0992382	0.385047	arrhythmic	0			Zotu3987	Bacteria;Firmicutes;Clostridia;Clostridiales;Clostridiales_unclassified;Clostridiales_unclassified;Clostridiales_unclassified;	0.00340574	rhythmic	0.071885	0.0287645	rhythmic	0.0426725
Zotu5042	Bacteria;Bacteroidetes;Bacteroidia;Bacteroidales;Muribaculaceae;PAC000186_g;PAC001065_s;	1	arrhythmic	0.0132327	1	arrhythmic	0.0102341			Zotu3996	Bacteria;Firmicutes;Clostridia;Clostridiales;Ruminococcaceae;Ruminococcus;PAC001122_s;	0.0270241	rhythmic	0.0278334	1	arrhythmic	0
Zotu5050	Bacteria;Bacteroidetes;Bacteroidia;Bacteroidales;Rikenellaceae;Alistipes;PAC001061_s;	0.216289	arrhythmic	0.0334214	1	arrhythmic	0.0317218			Zotu4004	Bacteria;Firmicutes;Clostridia;Clostridiales;Lachnospiraceae;KE159538_g;KE159538_s;	0.00208164	rhythmic	0.0683187	4.87e-06	rhythmic	0.0842514
Zotu5087	Bacteria;Bacteroidetes;Bacteroidia;Bacteroidales;Muribaculaceae;PAC000186_g;PAC001128_s;	1	arrhythmic	0.016584	1	arrhythmic	0.0200824			Zotu401	Bacteria;Bacteroidetes;Bacteroidia;Bacteroidales;Muribaculaceae;PAC001068_g;PAC001071_s;	0.0018821	rhythmic	0.249922	0.0676777	arrhythmic	0.209403
Zotu5091	Bacteria;Firmicutes;Clostridia;Clostridiales;Lachnospiraceae;PAC001118_g;PAC001118_s;	1	arrhythmic	0.00710177	1	arrhythmic	0.0488701			Zotu4030	Bacteria;Bacteroidetes;Bacteroidia;Bacteroidales;Muribaculaceae;Muribaculum;PAC001076_s;	0.211055	arrhythmic	0.0222454	1	arrhythmic	0.0312067
Zotu5098	Bacteria;Firmicutes;Clostridia;Clostridiales;Ruminococcaceae;Ruminococcus;Ruminococcus_unclassified;	0.065932	arrhythmic	0.0329383	1	arrhythmic	0.0198486			Zotu4040	Bacteria;Firmicutes;Clostridia;Clostridiales;Lachnospiraceae;KE159600_g;EU511112_s;	0.312253	arrhythmic	0.0120903	1	arrhythmic	0.0141126
Zotu5106	Bacteria;Proteobacteria;Deltaproteobacteria;Desulfovibrionales;Desulfovibrionaceae;LT706945_g;PAC002478_s;	0.0768064	arrhythmic	0.0637076	1	arrhythmic	0.0668484			Zotu4065	Bacteria;Firmicutes;Clostridia;Clostridiales;Ruminococcaceae;Oscillibacter;PAC001188_s;	0.0012479	rhythmic	0.0428778	0.000692507	rhythmic	0.0296771
Zotu512	Bacteria;Bacteroidetes;Bacteroidia;Bacteroidales;Odoribacteraceae;Odoribacter;AB606328_s;	1	arrhythmic	0.0170314	1	arrhythmic	0.00444888			Zotu407	Bacteria;Bacteroidetes;Bacteroidia;Bacteroidales;Prevotellaceae;Alloprevotella;PAC002479_s;	1	arrhythmic	0.0610058	0.0126709	rhythmic	0.0975488
Zotu5126	Bacteria;Bacteroidetes;Bacteroidia;Bacteroidales;Muribaculaceae;PAC001066_g;PAC001066_s;	0.00393127	rhythmic	0.0424663	0.544089	arrhythmic	0.0313741			Zotu4072	Bacteria;Proteobacteria;Deltaproteobacteria;Desulfovibrionales;Desulfovibrionaceae;Desulfovibrio;PAC001079_s;	0.350615	arrhythmic	0.013391	0.00324467	rhythmic	0.021459
Zotu5154	Bacteria;Firmicutes;Clostridia;Clostridiales;Ruminococcaceae;PAC000661_g;PAC001095_s;	0.506057	arrhythmic	0.0427795	1	arrhythmic	0.00225473			Zotu4089	Bacteria;Firmicutes;Clostridia;Clostridiales;Lachnospiraceae;PAC001456_g;PAC001456_s;	1	arrhythmic	0.0138387	1	arrhythmic	0.00551862
Zotu5168	Bacteria;Bacteroidetes;Bacteroidia;Bacteroidales;Bacteroidaceae;Bacteroides;Bacteroides_unclassified;	1	arrhythmic	0.0120075	1	arrhythmic	0.0340851			Zotu410	Bacteria;Firmicutes;Clostridia;Clostridiales;Lachnospiraceae;KE159538_g;KE159538_s;	0.0133521	rhythmic	0.735908	7.45e-06	rhythmic	0.902056
Zotu5200	Bacteria;Bacteroidetes;Bacteroidia;Bacteroidales;Muribaculaceae;Muribaculaceae_unclassified;Muribaculaceae_unclassified;	1	arrhythmic	0.0043226	1	arrhythmic	0.00843286			Zotu4194	Bacteria;Firmicutes;Clostridia;Clostridiales;Lachnospiraceae;PAC001091_g;PAC001558_s;	0.0012479	rhythmic	0.032289	0.184208	arrhythmic	0.0229816
Zotu5218	Bacteria;Bacteroidetes;Bacteroidia;Bacteroidales;Rikenellaceae;Alistipes;PAC001061_s;	0.313695	arrhythmic	0.0354461	0.385047	arrhythmic	0.0269676			Zotu4197	Bacteria;Firmicutes;Clostridia;Clostridiales;Lachnospiraceae;PAC000692_g;PAC001760_s;	7.05693e-05	rhythmic	0.0819093	0.000110988	rhythmic	0.102425
Zotu5223	Bacteria;Bacteroidetes;Bacteroidia;Bacteroidales;Odoribacteraceae;Odoribacter;EF603194_s;	0.948123	arrhythmic	0.0837091	1	arrhythmic	0.0447872			Zotu421	Bacteria;Bacteroidetes;Bacteroidia;Bacteroidales;Odoribacteraceae;Odoribacter;AB606328_s;	0.0018821	rhythmic	0.344971	0.0495864	rhythmic	0.204293
Zotu5257	Bacteria;Proteobacteria;Deltaproteobacteria;Desulfovibrionales;Desulfovibrionaceae;LT706945_g;PAC002478_s;	0.268041	arrhythmic	0.019565	1	arrhythmic	0.0268552			Zotu423	Bacteria;Bacteroidetes;Bacteroidia;Bacteroidales;Muribaculaceae;PAC000186_g;PAC001065_s;	2.84992e-05	rhythmic	0.424358	9.29e-05	rhythmic	0.31278
Zotu5261	Bacteria;Bacteroidetes;Bacteroidia;Bacteroidales;Rikenellaceae;Alistipes;JQ085082_s;	0.228324	arrhythmic	0.121796	1	arrhythmic	0.0984843			Zotu4233	Bacteria;Firmicutes;Clostridia;Clostridiales;Lachnospiraceae;KE159538_g;KE159538_s;	0.0179644	rhythmic	0.0715333	5.37e-05	rhythmic	0.0953483
Zotu5339	Bacteria;Firmicutes;Clostridia;Clostridiales;Lachnospiraceae;PAC002367_g;PAC002367_s;	1	arrhythmic	0.0392645	1	arrhythmic	0.0155643			Zotu4276	Bacteria;Firmicutes;Clostridia;Clostridiales;Lachnospiraceae;PAC001092_g;PAC001382_s;	0.0292653	rhythmic	0.045848	0.0827442	arrhythmic	0.023961
Zotu534	Bacteria;Bacteroidetes;Bacteroidia;Bacteroidales;Muribaculaceae;PAC000186_g;PAC001065_s;	0.425735	arrhythmic	0.0393342	0.204817	arrhythmic	0.0342126			Zotu4277	Bacteria;Firmicutes;Bacilli;Lactobacillales;Lactobacillaceae;Lactobacillus;Lactobacillus_johnsonii;	6.63732e-05	rhythmic	0.0747044	1	arrhythmic	0
Zotu541	Bacteria;Bacteroidetes;Bacteroidia;Bacteroidales;Muribaculaceae;PAC000186_g;PAC001065_s;	0.164124	arrhythmic	0.0391067	0.627869	arrhythmic	0.0135171			Zotu4285	Bacteria;Firmicutes;Clostridia;Clostridiales;Lachnospiraceae;PAC001408_g;PAC001408_s;	1	arrhythmic	0.00288513	1	arrhythmic	0.00705625
Zotu5417	Bacteria;Firmicutes;Clostridia;Clostridiales;Lachnospiraceae;KE159538_g;PAC002428_s;	1	arrhythmic	0	1	arrhythmic	0			Zotu4303	Bacteria;Bacteroidetes;Bacteroidia;Bacteroidales;Muribaculaceae;PAC000198_g;PAC001139_s;	0.404136	arrhythmic	0.0134278	1	arrhythmic	0.0252477
Zotu543	Bacteria;Bacteroidetes;Bacteroidia;Bacteroidales;Odoribacteraceae;Odoribacter;AB606328_s;	1	arrhythmic	0.0145663	1	arrhythmic	0.0101704			Zotu4313	Bacteria;Firmicutes;Clostridia;Clostridiales;Lachnospiraceae;PAC001588_g;PAC001588_s;	1	arrhythmic	0.0302787	0.0495864	rhythmic	0.071427
Zotu5441	Bacteria;Firmicutes;Clostridia;Clostridiales;Lachnospiraceae;PAC002367_g;PAC002367_s;	1	arrhythmic	0.0534462	1	arrhythmic	0.0307904			Zotu432	Bacteria;Bacteroidetes;Bacteroidia;Bacteroidales;Prevotellaceae;Alloprevotella;PAC002479_s;	1	arrhythmic	0.0338444	0.0495864	rhythmic	0.058465
Zotu5451	Bacteria;Firmicutes;Clostridia;Clostridiales;Lachnospiraceae;PAC001043_g;PAC001552_s;	1	arrhythmic	0.00050094	1	arrhythmic	0.00423468			Zotu4334	Bacteria;Firmicutes;Clostridia;Clostridiales;Lachnospiraceae;PAC001118_g;PAC001118_s;	1	arrhythmic	0.102466	1	arrhythmic	0
Zotu5482	Bacteria;Firmicutes;Clostridia;Clostridiales;Lachnospiraceae;LLKB_g;AB626939_s;	1	arrhythmic	0.0419255	1	arrhythmic	0.121619			Zotu4371	Bacteria;Firmicutes;Clostridia;Clostridiales;Ruminococcaceae;Oscillibacter;PAC001188_s;	0.00942243	rhythmic	0.0400878	0.000157597	rhythmic	0.0327669
Zotu5506	Bacteria;Bacteroidetes;Bacteroidia;Bacteroidales;Muribaculaceae;PAC001112_g;PAC001267_s;	0.330354	arrhythmic	0.0180097	0.17356	arrhythmic	1.04e-17			Zotu4379	Bacteria;Firmicutes;Bacilli;Lactobacillales;Lactobacillaceae;Lactobacillus;Lactobacillus_johnsonii;	0.000336381	rhythmic	0.0930027	1	arrhythmic	0
Zotu5523	Bacteria;Proteobacteria;Betaproteobacteria;Burkholderiales;Sutterellaceae;Turicimonas;Turicimonas_muris;	0.0816041	arrhythmic	0.0255805	0.138489	arrhythmic	0.0167621			Zotu4388	Bacteria;Firmicutes;Clostridia;Clostridiales;Christensenellaceae;PAC001360_g;PAC001360_g_unclassified;	3.9954e-06	rhythmic	0.0455397	0.229075	arrhythmic	0.048041
Zotu5528	Bacteria;Firmicutes;Clostridia;Clostridiales;Lachnospiraceae;PAC001118_g;PAC001118_s;	1	arrhythmic	0.0186373	1	arrhythmic	0.0481947			Zotu4392	Bacteria;Firmicutes;Clostridia;Clostridiales;Lachnospiraceae;Clostridium_g24;PAC001374_s;	0.000472153	rhythmic	0.0314368	0.00675655	rhythmic	0.0238467
Zotu553	Bacteria;Bacteroidetes;Bacteroidia;Bacteroidales;Muribaculaceae;PAC002400_g;PAC002400_s;	1	arrhythmic	0.130224	0.228324	arrhythmic	0.122641			Zotu44	Bacteria;Bacteroidetes;Bacteroidia;Bacteroidales;Muribaculaceae;Muribaculum;PAC001077_s;	1	arrhythmic	0.00412721	1	arrhythmic	0
Zotu5558	Bacteria;Firmicutes;Clostridia;Clostridiales;Christensenellaceae;PAC001141_g;PAC001218_s;	1	arrhythmic	0.093821	0.82881	arrhythmic	0.0185198			Zotu443	Bacteria;Firmicutes;Clostridia;Clostridiales;Lachnospiraceae;KE159538_g;KE159538_s;	0.0172161	rhythmic	0.184203	7.75e-05	rhythmic	0.278235
Zotu55883	Bacteria;Firmicutes;Clostridia;Clostridiales;Lachnospiraceae;KE159538_g;EF097676_s;	1	arrhythmic	0.00215716	1	arrhythmic	0.00718369			Zotu4435	Bacteria;Firmicutes;Clostridia;Clostridiales;Ruminococcaceae;Eubacterium_g8;PAC002357_s;	0.000299915	rhythmic	0.0445952	0.0550743	arrhythmic	0.00896134
Zotu5624	Bacteria;Bacteroidetes;Bacteroidia;Bacteroidales;Muribaculaceae;PAC001112_g;PAC001267_s;	1	arrhythmic	0.0116245	1	arrhythmic	0.00886195			Zotu4441	Bacteria;Firmicutes;Clostridia;Clostridiales;Lachnospiraceae;KE159538_g;KE159538_s;	0.0107617	rhythmic	0.056104	0.000157597	rhythmic	0.080038
Zotu563	Bacteria;Bacteroidetes;Bacteroidia;Bacteroidales;Muribaculaceae;PAC001068_g;PAC001071_s;	1	arrhythmic	0.0120006	0.109875	arrhythmic	1.91e-17			Zotu4461	Bacteria;Firmicutes;Clostridia;Clostridiales;Lachnospiraceae;Eubacterium_g17;PAC002487_s;	0.0959721	arrhythmic	0.049357	1.28e-06	rhythmic	0.0555349
Zotu5631	Bacteria;Firmicutes;Clostridia;Clostridiales;Lachnospiraceae;Marvinbryantia;PAC001753_s;	1	arrhythmic	0	1	arrhythmic	9.03e-05			Zotu447	Bacteria;Bacteroidetes;Bacteroidia;Bacteroidales;Rikenellaceae;Alistipes;PAC002444_s;	7.01686e-11	rhythmic	0.157158	3.04e-05	rhythmic	0.15399
Zotu5665	Bacteria;Firmicutes;Clostridia;Clostridiales;Lachnospiraceae;PAC001165_g;PAC001366_s;	1	arrhythmic	0.0176102	1	arrhythmic	0.0103474			Zotu450	Bacteria;Bacteroidetes;Bacteroidia;Bacteroidales;Prevotellaceae;Alloprevotella;PAC002479_s;	1	arrhythmic	0.0428691	0.0359082	rhythmic	0.0577654
Zotu569	Bacteria;Bacteroidetes;Bacteroidia;Bacteroidales;Muribaculaceae;PAC000186_g;PAC001065_s;	0.689646	arrhythmic	0.0283431	1	arrhythmic	0.0190321			Zotu4501	Bacteria;Bacteroidetes;Bacteroidia;Bacteroidales;Muribaculaceae;Muribaculum;PAC001076_s;	0.531118	arrhythmic	0.0201173	0.423552	arrhythmic	0.0522198
Zotu5744	Bacteria;Firmicutes;Clostridia;Clostridiales;Lachnospiraceae;PAC001516_g;PAC001516_s;	1	arrhythmic	0	1	arrhythmic	0			Zotu4538	Bacteria;Firmicutes;Clostridia;Clostridiales;Lachnospiraceae;PAC001118_g;PAC001118_s;	1	arrhythmic	0.0502232	1	arrhythmic	0
Zotu5777	Bacteria;Firmicutes;Clostridia;Clostridiales;Christensenellaceae;PAC001141_g;PAC001218_s;	1	arrhythmic	0.0237005	0.0295897	rhythmic	0.0190729			Zotu4560	Bacteria;Bacteroidetes;Bacteroidia;Bacteroidales;Muribaculaceae;PAC001066_g;PAC001066_s;	0.0259435	rhythmic	0.0436595	1.69e-05	rhythmic	0.040881
Zotu5800	Bacteria;Bacteroidetes;Bacteroidia;Bacteroidales;Muribaculaceae;PAC001692_g;PAC002446_s;	1	arrhythmic	0.0110428	1	arrhythmic	0.0102184			Zotu4591	Bacteria;Firmicutes;Clostridia;Clostridiales;Ruminococcaceae;Oscillibacter;PAC001188_s;	0.00101128	rhythmic	0.0707551	3.04e-05	rhythmic	0.0318949
Zotu5821	Bacteria;Firmicutes;Clostridia;Clostridiales;Lachnospiraceae;PAC000664_g;PAC002004_s;	1	arrhythmic	0.00267773	1	arrhythmic	0.013879			Zotu46	Bacteria;Bacteroidetes;Bacteroidia;Bacteroidales;Muribaculaceae;PAC000186_g;PAC001064_s;	0.0018821	rhythmic	0.227849	0.00346836	rhythmic	0.234711
Zotu587	Bacteria;Firmicutes;Clostridia;Clostridiales;Lachnospiraceae;KE159538_g;KE159538_s;	1	arrhythmic	0.0576534	1	arrhythmic	0.0297577			Zotu4616	Bacteria;Firmicutes;Clostridia;Clostridiales;Lachnospiraceae;Roseburia;PAC001271_s;	0.00230056	rhythmic	0.0318056	0.00593134	rhythmic	0.0383595
Zotu5880	Bacteria;Firmicutes;Clostridia;Clostridiales;Ruminococcaceae;PAC000661_g;PAC000661_g_unclassified;	0.810389	arrhythmic	0	1	arrhythmic	0.00257411			Zotu4628	Bacteria;Firmicutes;Clostridia;Clostridiales;Lachnospiraceae;PAC001679_g;PAC001679_s;	0.0415211	rhythmic	0.13767	0.000157597	rhythmic	0.123951
Zotu5931	Bacteria;Firmicutes;Clostridia;Clostridiales;Ruminococcaceae;Ruminococcus;Ruminococcus_unclassified;	0.155146	arrhythmic	0.0185604	1	arrhythmic	0.0188107			Zotu4636	Bacteria;Tenericutes;Mollicutes;Acholeplasmatales;Acholeplasmataceae;Acholeplasma_g2;PAC001080_s;	1	arrhythmic	0.0541235	0.34735	arrhythmic	0.0133341
Zotu595	Bacteria;Bacteroidetes;Bacteroidia;Bacteroidales;Muribaculaceae;Muribaculum;Muribaculum_intestinale;	0.254176	arrhythmic	0.147584	0.75652	arrhythmic	0.105465			Zotu4644	Bacteria;Bacteroidetes;Bacteroidia;Bacteroidales;Muribaculaceae;PAC001112_g;PAC001267_s;	0.0057332	rhythmic	0.0955972	6.46e-05	rhythmic	0.154431
Zotu597	Bacteria;Bacteroidetes;Bacteroidia;Bacteroidales;Muribaculaceae;PAC001068_g;PAC001071_s;	1	arrhythmic	0.0198487	0.385047	arrhythmic	0.0335588			Zotu468	Bacteria;Bacteroidetes;Bacteroidia;Bacteroidales;Bacteroidaceae;Bacteroides;PAC002443_s;	0.0187128	rhythmic	0.0815364	1	arrhythmic	0.0450024
Zotu598	Bacteria;Bacteroidetes;Bacteroidia;Bacteroidales;Prevotellaceae;Alloprevotella;PAC002479_s;	0.109875	arrhythmic	0.0581896	1	arrhythmic	0.0406327			Zotu4680	Bacteria;Bacteroidetes;Bacteroidia;Bacteroidales;Muribaculaceae;Muribaculum;PAC001076_s;	0.246004	arrhythmic	0.0265159	0.61634	arrhythmic	0.0457537
Zotu6013	Bacteria;Firmicutes;Clostridia;Clostridiales;Lachnospiraceae;PAC001118_g;PAC001118_s;	1	arrhythmic	0.0267601	1	arrhythmic	0.0514642			Zotu4681	Bacteria;Firmicutes;Clostridia;Clostridiales;Lachnospiraceae;KE159571_g;PAC002495_s;	1	arrhythmic	0.0122344	0.0152172	rhythmic	0.104969
Zotu6033	Bacteria;Firmicutes;Clostridia;Clostridiales;Ruminococcaceae;Eubacterium_g8;PAC001180_s;	1	arrhythmic	0.124211	1	arrhythmic	0.0644205			Zotu4718	Bacteria;Firmicutes;Clostridia;Clostridiales;Lachnospiraceae;PAC001679_g;PAC001679_s;	0.671289	arrhythmic	0.0305972	0.00109698	rhythmic	0.0610343
Zotu6047	Bacteria;Firmicutes;Clostridia;Clostridiales;Lachnospiraceae;PAC001118_g;PAC001118_s;	1	arrhythmic	0.0134951	1	arrhythmic	0.030377			Zotu4755	Bacteria;Firmicutes;Clostridia;Clostridiales;Lachnospiraceae;Roseburia;PAC001271_s;	0.00412509	rhythmic	0.0332092	0.00931232	rhythmic	0.0440645
Zotu606	Bacteria;Bacteroidetes;Bacteroidia;Bacteroidales;Muribaculaceae;PAC001112_g;PAC001112_s;	0.404948	arrhythmic	0.0575987	0.404948	arrhythmic	0.0376083			Zotu4783	Bacteria;Bacteroidetes;Bacteroidia;Bacteroidales;Muribaculaceae;PAC001112_g;PAC002441_s;	0.0483173	rhythmic	0.0204646	0.0087276	rhythmic	0.0363055
Zotu612	Bacteria;Bacteroidetes;Bacteroidia;Bacteroidales;Odoribacteraceae;Odoribacter;AB606328_s;	0.722427	arrhythmic	0.0178314	1	arrhythmic	0.0114222			Zotu487	Bacteria;Bacteroidetes;Bacteroidia;Bacteroidales;Muribaculaceae;PAC001068_g;PAC001071_s;	0.0102912	rhythmic	0.204839	0.271495	arrhythmic	0.120424
Zotu6304	Bacteria;Firmicutes;Clostridia;Clostridiales;Lachnospiraceae;Frisingicoccus;PAC001580_s;	0.49373	arrhythmic	0.0196632	0.366001	arrhythmic	0.0101613			Zotu4898	Bacteria;Bacteroidetes;Bacteroidia;Bacteroidales;Muribaculaceae;PAC001692_g;PAC002446_s;	0.000909268	rhythmic	0.0816192	1	arrhythmic	0.0158011
Zotu6360	Bacteria;Firmicutes;Clostridia;Clostridiales;Ruminococcaceae;Ruminococcus;Ruminococcus_unclassified;	0.0184052	rhythmic	0.0276622	0.906845	arrhythmic	1.04e-17			Zotu4907	Bacteria;Bacteroidetes;Bacteroidia;Bacteroidales;Bacteroidaceae;Bacteroides;Bacteroides_acidifaciens;	0.246004	arrhythmic	0.0368164	1	arrhythmic	0.0117019
Zotu6383	Bacteria;Firmicutes;Erysipelotrichi;Erysipelotrichales;Erysipelotrichaceae;ASTB_g;EF603857_s;	0.990965	arrhythmic	0.0350679	1	arrhythmic	0.0178067			Zotu492	Bacteria;Bacteroidetes;Bacteroidia;Bacteroidales;Prevotellaceae;Prevotella;PAC002481_s;	1	arrhythmic	0.0718883	0.735838	arrhythmic	0.0455204
Zotu6392	Bacteria;Firmicutes;Clostridia;Clostridiales;Ruminococcaceae;Oscillibacter;HM124063_s;	1	arrhythmic	0.0209068	1	arrhythmic	0.0321826			Zotu4965	Bacteria;Firmicutes;Clostridia;Clostridiales;Ruminococcaceae;Anaerotruncus;KE159677_s;	0.0145426	rhythmic	0.0436632	0.00228075	rhythmic	0.0424449
Zotu6398	Bacteria;Bacteroidetes;Bacteroidia;Bacteroidales;Rikenellaceae;Alistipes;JQ085082_s;	0.146607	arrhythmic	0	0.268041	arrhythmic	0			Zotu4998	Bacteria;Firmicutes;Clostridia;Clostridiales;Ruminococcaceae;Oscillibacter;PAC001188_s;	0.00720127	rhythmic	0.0542418	4.91e-05	rhythmic	0.0370901
Zotu64	Bacteria;Bacteroidetes;Bacteroidia;Bacteroidales;Rikenellaceae;Alistipes;PAC002444_s;	0.000693869	rhythmic	0.0872556	0.000371956	rhythmic	0.0682669			Zotu5002	Bacteria;Firmicutes;Clostridia;Clostridiales;Lachnospiraceae;PAC001679_g;PAC001679_s;	0.192059	arrhythmic	0.0339413	9.29e-05	rhythmic	0.035743
Zotu6402	Bacteria;Bacteroidetes;Bacteroidia;Bacteroidales;Muribaculaceae;PAC001074_g;PAC001074_s;	0.000899983	rhythmic	0.0364163	1	arrhythmic	0.0271944			Zotu5016	Bacteria;Proteobacteria;Betaproteobacteria;Burkholderiales;Sutterellaceae;Parasutterella;PAC002476_s;	0.516965	arrhythmic	0.0159587	0.0161286	rhythmic	0.0264555
Zotu641	Bacteria;Bacteroidetes;Bacteroidia;Bacteroidales;Muribaculaceae;PAC002400_g;PAC002400_s;	0.570881	arrhythmic	0.0362378	1	arrhythmic	0.0216548			Zotu5046	Bacteria;Firmicutes;Clostridia;Clostridiales;Lachnospiraceae;KE159600_g;PAC001232_s;	0.0172161	rhythmic	0.0922657	0.00989704	rhythmic	0.0531009
Zotu6434	Bacteria;Bacteroidetes;Bacteroidia;Bacteroidales;Rikenellaceae;Alistipes;JQ085082_s;	1	arrhythmic	0.0234154	1	arrhythmic	0.0248587			Zotu5052	Bacteria;Bacteroidetes;Bacteroidia;Bacteroidales;Odoribacteraceae;Odoribacter;DQ815763_s;	0.392821	arrhythmic	0.0237053	0.0229171	rhythmic	0.0201925
Zotu6439	Bacteria;Firmicutes;Erysipelotrichi;Erysipelotrichales;Erysipelotrichaceae;ASTB_g;EF603857_s;	1	arrhythmic	0.011424	1	arrhythmic	0.00738404			Zotu5087	Bacteria;Bacteroidetes;Bacteroidia;Bacteroidales;Muribaculaceae;PAC000186_g;PAC001128_s;	0.0037496	rhythmic	0.0279544	0.59404	arrhythmic	0.0200744
Zotu6474	Bacteria;Bacteroidetes;Bacteroidia;Bacteroidales;Muribaculaceae;PAC000186_g;PAC001128_s;	1	arrhythmic	0.00799767	1	arrhythmic	0.00621303			Zotu5091	Bacteria;Firmicutes;Clostridia;Clostridiales;Lachnospiraceae;PAC001118_g;PAC001118_s;	0.590233	arrhythmic	0.0439242	1	arrhythmic	0
Zotu6481	Bacteria;Bacteroidetes;Bacteroidia;Bacteroidales;Muribaculaceae;PAC001066_g;PAC001066_s;	0.000757066	rhythmic	0.0391943	1	arrhythmic	0.0235553			Zotu512	Bacteria;Bacteroidetes;Bacteroidia;Bacteroidales;Odoribacteraceae;Odoribacter;AB606328_s;	0.0045348	rhythmic	0.0813855	0.192398	arrhythmic	0.0562979
Zotu6495	Bacteria;Firmicutes;Clostridia;Clostridiales;Ruminococcaceae;PAC000661_g;PAC000661_g_unclassified;	1	arrhythmic	0.0357175	1	arrhythmic	0.0174736			Zotu5126	Bacteria;Bacteroidetes;Bacteroidia;Bacteroidales;Muribaculaceae;PAC001066_g;PAC001066_s;	0.0158284	rhythmic	0.055287	0.000365595	rhythmic	0.0494038
Zotu6520	Bacteria;Firmicutes;Clostridia;Clostridiales;Lachnospiraceae;PAC000664_g;PAC001104_s;	1	arrhythmic	0.0168319	0.0768064	arrhythmic	0.0101777			Zotu5127	Bacteria;Tenericutes;Mollicutes;Acholeplasmatales;Acholeplasmataceae;Acholeplasma_g2;PAC001080_s;	1	arrhythmic	0.011106	1	arrhythmic	0.00152122
Zotu6557	Bacteria;Firmicutes;Clostridia;Clostridiales;Lachnospiraceae;PAC001375_g;PAC001375_s;	1	arrhythmic	0.0136521	1	arrhythmic	0.0112931			Zotu5136	Bacteria;Firmicutes;Clostridia;Clostridiales;Lachnospiraceae;PAC001456_g;PAC001456_s;	1	arrhythmic	0.0127218	0.219566	arrhythmic	0.0159538
Zotu6571	Bacteria;Firmicutes;Clostridia;Clostridiales;Ruminococcaceae;PAC000661_g;PAC001095_s;	1	arrhythmic	0.0371419	1	arrhythmic	0.0145772			Zotu5141	Bacteria;Firmicutes;Clostridia;Clostridiales;Ruminococcaceae;Oscillibacter;Oscillibacter_unclassified;	0.000336381	rhythmic	0.0434191	0.0143059	rhythmic	0.0393878
Zotu6599	Bacteria;Bacteroidetes;Bacteroidia;Bacteroidales;Muribaculaceae;Muribaculum;DQ815542_s;	1	arrhythmic	0.0187687	1	arrhythmic	0.0179157			Zotu5193	Bacteria;Firmicutes;Clostridia;Clostridiales;Lachnospiraceae;PAC001456_g;PAC001456_s;	1	arrhythmic	0.0107471	0.59404	arrhythmic	0.00934561
Zotu6635	Bacteria;Proteobacteria;Deltaproteobacteria;Desulfovibrionales;Desulfovibrionaceae;LT706945_g;PAC002478_s;	0.0600527	arrhythmic	0.01354	1	arrhythmic	0.0368245			Zotu5200	Bacteria;Bacteroidetes;Bacteroidia;Bacteroidales;Muribaculaceae;Muribaculaceae_unclassified;Muribaculaceae_unclassified;	7.15693e-06	rhythmic	0.0543439	0.11082	arrhythmic	0.029706
Zotu6649	Bacteria;Firmicutes;Clostridia;Clostridiales;Lachnospiraceae;LLKB_g;AB626939_s;	1	arrhythmic	0.00656195	1	arrhythmic	0.0244425			Zotu531	Bacteria;Firmicutes;Clostridia;Clostridiales;Lachnospiraceae;PAC000664_g;PAC001083_s;	0.000657679	rhythmic	0.298214	5.37e-05	rhythmic	0.199069
Zotu665	Bacteria;Firmicutes;Clostridia;Clostridiales;Lachnospiraceae;KE159538_g;KE159538_s;	1	arrhythmic	0.0713286	1	arrhythmic	0.0329099			Zotu534	Bacteria;Bacteroidetes;Bacteroidia;Bacteroidales;Muribaculaceae;PAC000186_g;PAC001065_s;	2.49376e-05	rhythmic	0.186384	2.51e-05	rhythmic	0.150402
Zotu6662	Bacteria;Firmicutes;Clostridia;Clostridiales;Ruminococcaceae;Ruminococcus;Ruminococcus_unclassified;	0.0679654	arrhythmic	0.0355583	0.65814	arrhythmic	1.04e-17			Zotu5342	Bacteria;Firmicutes;Clostridia;Clostridiales;Lachnospiraceae;PAC001456_g;PAC001456_s;	1	arrhythmic	0.00742077	1	arrhythmic	0.00965878
Zotu67	Bacteria;Bacteroidetes;Bacteroidia;Bacteroidales;Muribaculaceae;PAC000186_g;PAC001064_s;	0.0529819	arrhythmic	0.238109	0.906845	arrhythmic	0.0495438			Zotu5378	Bacteria;Firmicutes;Clostridia;Clostridiales;Ruminococcaceae;Agathobaculum;PAC001476_s;	0.0018821	rhythmic	0.0361585	0.0119388	rhythmic	0.0313396
Zotu6728	Bacteria;Firmicutes;Clostridia;Clostridiales;Ruminococcaceae;Pseudoflavonifractor;KI535319_s;	0.470093	arrhythmic	0.0217732	1	arrhythmic	0.0171367			Zotu5382	Bacteria;Firmicutes;Clostridia;Clostridiales;Lachnospiraceae;KE159538_g;KE159538_s;	0.0107617	rhythmic	0.0574945	6.46e-05	rhythmic	0.0677931
Zotu6761	Bacteria;Firmicutes;Clostridia;Clostridiales;Lachnospiraceae;LLKB_g;AB626939_s;	1	arrhythmic	0.0151555	1	arrhythmic	0.0221657			Zotu541	Bacteria;Bacteroidetes;Bacteroidia;Bacteroidales;Muribaculaceae;PAC000186_g;PAC001065_s;	2.54984e-06	rhythmic	0.148417	0.000692507	rhythmic	0.118205
Zotu68	Bacteria;Bacteroidetes;Bacteroidia;Bacteroidales;Muribaculaceae;PAC000186_g;PAC001064_s;	0.254176	arrhythmic	0.165615	0.990965	arrhythmic	0.0539364			Zotu543	Bacteria;Bacteroidetes;Bacteroidia;Bacteroidales;Odoribacteraceae;Odoribacter;AB606328_s;	0.0448048	rhythmic	0.0777042	0.229075	arrhythmic	0.0646395
Zotu6815	Bacteria;Firmicutes;Clostridia;Clostridiales;Lachnospiraceae;PAC002367_g;PAC002367_s;	1	arrhythmic	0.0298608	1	arrhythmic	0.0195694			Zotu5451	Bacteria;Firmicutes;Clostridia;Clostridiales;Lachnospiraceae;PAC001043_g;PAC001552_s;	0.0037496	rhythmic	0.0723191	0.00675655	rhythmic	0.0362469
Zotu6841	Bacteria;Firmicutes;Clostridia;Clostridiales;Ruminococcaceae;Eubacterium_g8;PAC001180_s;	1	arrhythmic	0.0254265	1	arrhythmic	0.0194168			Zotu550	Bacteria;Bacteroidetes;Bacteroidia;Bacteroidales;Muribaculaceae;PAC000186_g;PAC001065_s;	0.000472153	rhythmic	0.122788	0.000692507	rhythmic	0.0965734
Zotu6882	Bacteria;Bacteroidetes;Bacteroidia;Bacteroidales;AC160630_f;PAC002482_g;EF603735_s;	0.0529819	arrhythmic	0.0135875	1	arrhythmic	0.0159111			Zotu5506	Bacteria;Bacteroidetes;Bacteroidia;Bacteroidales;Muribaculaceae;PAC001112_g;PAC001267_s;	0.0145426	rhythmic	0.0350651	2.51e-05	rhythmic	0.0572394
Zotu690	Bacteria;Bacteroidetes;Bacteroidia;Bacteroidales;Muribaculaceae;PAC001112_g;PAC001113_s;	0.65814	arrhythmic	0.165284	1	arrhythmic	0.0683478			Zotu5528	Bacteria;Firmicutes;Clostridia;Clostridiales;Lachnospiraceae;PAC001118_g;PAC001118_s;	1	arrhythmic	0.0320274	1	arrhythmic	0
Zotu6957	Bacteria;Firmicutes;Clostridia;Clostridiales;Ruminococcaceae;PAC000661_g;PAC001095_s;	0.673893	arrhythmic	0	1	arrhythmic	0.00221757			Zotu553	Bacteria;Bacteroidetes;Bacteroidia;Bacteroidales;Muribaculaceae;PAC002400_g;PAC002400_s;	0.0582242	arrhythmic	0.315523	0.0256925	rhythmic	0.274792
Zotu6972	Bacteria;Firmicutes;Clostridia;Clostridiales;Ruminococcaceae;PAC001778_g;PAC001778_s;	1	arrhythmic	0.0139824	0.297774	arrhythmic	0.0123021			Zotu5544	Bacteria;Firmicutes;Clostridia;Clostridiales;Lachnospiraceae;KE159571_g;PAC002495_s;	1	arrhythmic	0.00592912	0.127843	arrhythmic	0.0192443
Zotu7010	Bacteria;Firmicutes;Clostridia;Clostridiales;Ruminococcaceae;Ruminococcus;Ruminococcus_unclassified;	0.0112268	rhythmic	0.0278729	1	arrhythmic	0.0156752			Zotu557	Bacteria;Bacteroidetes;Bacteroidia;Bacteroidales;Muribaculaceae;PAC000186_g;PAC001065_s;	0.000267168	rhythmic	0.123293	4.45e-05	rhythmic	0.103056
Zotu7017	Bacteria;Firmicutes;Clostridia;Clostridiales;Lachnospiraceae;PAC000664_g;PAC002486_s;	1	arrhythmic	0.0198758	1	arrhythmic	0.00630672			Zotu560	Bacteria;Firmicutes;Bacilli;Bacillales;Staphylococcaceae;Staphylococcus;Staphylococcus_unclassified;	1	arrhythmic	0.00475119	0.283279	arrhythmic	0.0140129
Zotu7087	Bacteria;Firmicutes;Erysipelotrichi;Erysipelotrichales;Erysipelotrichaceae;ASTB_g;EF603857_s;	1	arrhythmic	0.0184704	0.673893	arrhythmic	0.00729728			Zotu5624	Bacteria;Bacteroidetes;Bacteroidia;Bacteroidales;Muribaculaceae;PAC001112_g;PAC001267_s;	0.00599814	rhythmic	0.0328249	0.00397563	rhythmic	0.0388014
Zotu7088	Bacteria;Proteobacteria;Deltaproteobacteria;Desulfovibrionales;Desulfovibrionaceae;LT706945_g;PAC002478_s;	0.00424894	rhythmic	0.0219525	1	arrhythmic	0.0300159			Zotu563	Bacteria;Bacteroidetes;Bacteroidia;Bacteroidales;Muribaculaceae;PAC001068_g;PAC001071_s;	0.00138456	rhythmic	0.163712	0.0204133	rhythmic	0.127649
Zotu7093	Bacteria;Proteobacteria;Betaproteobacteria;Burkholderiales;Sutterellaceae;Turicimonas;Turicimonas_muris;	0.330354	arrhythmic	0.0247515	0.366001	arrhythmic	0.00775844			Zotu5631	Bacteria;Firmicutes;Clostridia;Clostridiales;Lachnospiraceae;Marvinbryantia;PAC001753_s;	0.924699	arrhythmic	0.0368221	1	arrhythmic	0.0132879
Zotu7095	Bacteria;Bacteroidetes;Bacteroidia;Bacteroidales;Muribaculaceae;PAC001112_g;PAC001267_s;	1	arrhythmic	0.0179614	0.689646	arrhythmic	0.0137497			Zotu5638	Bacteria;Firmicutes;Clostridia;Clostridiales;Lachnospiraceae;PAC001408_g;PAC001408_s;	1	arrhythmic	0.00283207	1	arrhythmic	0.00148055
Zotu7113	Bacteria;Firmicutes;Clostridia;Clostridiales;Ruminococcaceae;Eubacterium_g8;PAC001180_s;	1	arrhythmic	0.0260634	1	arrhythmic	0.0085575			Zotu5665	Bacteria;Firmicutes;Clostridia;Clostridiales;Lachnospiraceae;PAC001165_g;PAC001366_s;	0.0249381	rhythmic	0.0295023	0.00262704	rhythmic	0.0558508
Zotu7114	Bacteria;Firmicutes;Clostridia;Clostridiales;Lachnospiraceae;PAC000664_g;PAC001082_s;	1	arrhythmic	0.118405	1	arrhythmic	0.0336338			Zotu569	Bacteria;Bacteroidetes;Bacteroidia;Bacteroidales;Muribaculaceae;PAC000186_g;PAC001065_s;	1.37821e-06	rhythmic	0.112493	2.51e-05	rhythmic	0.0954664
Zotu713	Bacteria;Bacteroidetes;Bacteroidia;Bacteroidales;Prevotellaceae;Prevotella;DQ777952_s;	1	arrhythmic	0.0311639	1	arrhythmic	0.0585409			Zotu5724	Bacteria;Firmicutes;Clostridia;Clostridiales;Clostridiales_unclassified;Clostridiales_unclassified;Clostridiales_unclassified;	0.00393734	rhythmic	0.0315075	0.0748799	arrhythmic	0.0200831
Zotu719	Bacteria;Bacteroidetes;Bacteroidia;Bacteroidales;Muribaculaceae;HM123997_g;HM123997_s;	0.164124	arrhythmic	0.0555984	1	arrhythmic	0.0352358			Zotu5733	Bacteria;Bacteroidetes;Bacteroidia;Bacteroidales;Muribaculaceae;PAC001068_g;PAC001068_s;	0.000102588	rhythmic	0.0648073	0.00147764	rhythmic	0.046799
Zotu721	Bacteria;Bacteroidetes;Bacteroidia;Bacteroidales;Bacteroidaceae;Bacteroides;PAC002443_s;	1	arrhythmic	0.0359859	0.65814	arrhythmic	0			Zotu5744	Bacteria;Firmicutes;Clostridia;Clostridiales;Lachnospiraceae;PAC001516_g;PAC001516_s;	0.00254053	rhythmic	0.0853578	0.140317	arrhythmic	0.0513529
Zotu7266	Bacteria;Proteobacteria;Deltaproteobacteria;Desulfovibrionales;Desulfovibrionaceae;LT706945_g;PAC002478_s;	0.0866695	arrhythmic	0.0220322	0.722427	arrhythmic	0.0198767			Zotu5800	Bacteria;Bacteroidetes;Bacteroidia;Bacteroidales;Muribaculaceae;PAC001692_g;PAC002446_s;	0.000733272	rhythmic	0.0379618	1	arrhythmic	0.00815731
Zotu73	Bacteria;Bacteroidetes;Bacteroidia;Bacteroidales;Rikenellaceae;Alistipes;PAC002444_s;	0.000757066	rhythmic	0.107517	0.0722642	arrhythmic	0.0720724			Zotu5807	Bacteria;Bacteroidetes;Bacteroidia;Bacteroidales;Muribaculaceae;Muribaculum;PAC001076_s;	0.0342532	rhythmic	0.025834	0.99746	arrhythmic	0.0516854
Zotu734	Bacteria;Bacteroidetes;Bacteroidia;Bacteroidales;Muribaculaceae;PAC002400_g;PAC002400_s;	1	arrhythmic	0.039091	0.116483	arrhythmic	0.043275			Zotu5810	Bacteria;Bacteroidetes;Bacteroidia;Bacteroidales;Muribaculaceae;Muribaculaceae_unclassified;Muribaculaceae_unclassified;	0.000909268	rhythmic	0.0347581	0.000365595	rhythmic	0.0343852
Zotu7356	Bacteria;Bacteroidetes;Bacteroidia;Bacteroidales;Muribaculaceae;PAC000198_g;PAC001114_s;	1	arrhythmic	0.0388584	0.268041	arrhythmic	0.0110012			Zotu5821	Bacteria;Firmicutes;Clostridia;Clostridiales;Lachnospiraceae;PAC000664_g;PAC002004_s;	0.451541	arrhythmic	0.0425334	1	arrhythmic	5.68e-05
Zotu7418	Bacteria;Firmicutes;Clostridia;Clostridiales;Ruminococcaceae;Eubacterium_g23;PAC001121_s;	1	arrhythmic	0.0128906	1	arrhythmic	0.00489606			Zotu5838	Bacteria;Firmicutes;Clostridia;Clostridiales;Lachnospiraceae;KE159538_g;KE159538_s;	0.007882	rhythmic	0.0535881	7.75e-05	rhythmic	0.0778009
Zotu7431	Bacteria;Firmicutes;Clostridia;Clostridiales;Lachnospiraceae;PAC001043_g;PAC001043_g_unclassified;	0.0360551	rhythmic	0.0359114	0.268041	arrhythmic	0.0237852			Zotu587	Bacteria;Firmicutes;Clostridia;Clostridiales;Lachnospiraceae;KE159538_g;KE159538_s;	0.0133521	rhythmic	0.193499	1.69e-05	rhythmic	0.274812
Zotu7434	Bacteria;Firmicutes;Clostridia;Clostridiales;Lachnospiraceae;LLKB_g;AB626939_s;	1	arrhythmic	0.00653764	1	arrhythmic	0.030184			Zotu5906	Bacteria;Firmicutes;Clostridia;Clostridiales;Lachnospiraceae;PAC001092_g;PAC001587_s;	0.0805187	arrhythmic	0.0461964	0.00127426	rhythmic	0.060833
Zotu7467	Bacteria;Firmicutes;Clostridia;Clostridiales;Lachnospiraceae;LLKB_g;AB626939_s;	1	arrhythmic	0.00396299	1	arrhythmic	0.0157019			Zotu591	Bacteria;Bacteroidetes;Bacteroidia;Bacteroidales;Muribaculaceae;PAC000186_g;PAC001065_s;	9.51552e-06	rhythmic	0.17307	0.000221969	rhythmic	0.144373
Zotu747	Bacteria;Firmicutes;Clostridia;Clostridiales;Lachnospiraceae;KE159538_g;KE159538_s;	1	arrhythmic	0.0736622	1	arrhythmic	0.0316216			Zotu5937	Bacteria;Firmicutes;Clostridia;Clostridiales;Lachnospiraceae;Marvinbryantia;PAC001753_s;	1	arrhythmic	0.0086458	1	arrhythmic	0.0110199
Zotu7495	Bacteria;Firmicutes;Clostridia;Clostridiales;Lachnospiraceae;PAC000664_g;PAC002004_s;	1	arrhythmic	0	1	arrhythmic	0.00469671			Zotu5942	Bacteria;Firmicutes;Clostridia;Clostridiales;Ruminococcaceae;Oscillibacter;PAC001185_s;	0.000472153	rhythmic	0.0643882	0.000221969	rhythmic	0.0626
Zotu757	Bacteria;Bacteroidetes;Bacteroidia;Bacteroidales;Muribaculaceae;PAC000186_g;PAC001065_s;	0.268041	arrhythmic	0.0300692	0.990965	arrhythmic	0.00886165			Zotu595	Bacteria;Bacteroidetes;Bacteroidia;Bacteroidales;Muribaculaceae;Muribaculum;Muribaculum_intestinale;	4.81286e-05	rhythmic	0.197154	2.51e-05	rhythmic	0.267759
Zotu7580	Bacteria;Firmicutes;Clostridia;Clostridiales;Lachnospiraceae;PAC001524_g;PAC001524_s;	0.404948	arrhythmic	0.0245801	1	arrhythmic	0.0108031			Zotu5956	Bacteria;Firmicutes;Clostridia;Clostridiales;Lachnospiraceae;KE159538_g;KE159538_s;	0.0128014	rhythmic	0.0429308	0.000591932	rhythmic	0.0580486
Zotu760	Bacteria;Bacteroidetes;Bacteroidia;Bacteroidales;Muribaculaceae;Muribaculum;Muribaculum_intestinale;	0.204817	arrhythmic	0.0488801	1	arrhythmic	0.03899			Zotu597	Bacteria;Bacteroidetes;Bacteroidia;Bacteroidales;Muribaculaceae;PAC001068_g;PAC001071_s;	0.00309109	rhythmic	0.187098	0.229075	arrhythmic	0.11828
Zotu7639	Bacteria;Bacteroidetes;Bacteroidia;Bacteroidales;Muribaculaceae;PAC001112_g;PAC001267_s;	0.544089	arrhythmic	0.0230411	0.240945	arrhythmic	0.0149716			Zotu5975	Bacteria;Firmicutes;Clostridia;Clostridiales;Ruminococcaceae;Pseudoflavonifractor;Pseudoflavonifractor_unclassified;	0.00498153	rhythmic	0.0330597	0.00109698	rhythmic	0.0395468
Zotu7656	Bacteria;Firmicutes;Clostridia;Clostridiales;Lachnospiraceae;PAC001572_g;PAC001572_s;	1	arrhythmic	0.0298645	1	arrhythmic	0.012126			Zotu5977	Bacteria;Firmicutes;Clostridia;Clostridiales;Lachnospiraceae;PAC001408_g;PAC001408_s;	1	arrhythmic	0.00201887	1	arrhythmic	0.00481107
Zotu766	Bacteria;Bacteroidetes;Bacteroidia;Bacteroidales;Prevotellaceae;Prevotella;DQ777952_s;	1	arrhythmic	0.0562831	1	arrhythmic	0.0527231			Zotu598	Bacteria;Bacteroidetes;Bacteroidia;Bacteroidales;Prevotellaceae;Alloprevotella;PAC002479_s;	1	arrhythmic	0.0555772	0.0445873	rhythmic	0.0892543
Zotu7675	Bacteria;Firmicutes;Clostridia;Clostridiales;Lachnospiraceae;KE159538_g;PAC001094_s;	0.155146	arrhythmic	0.0494894	1	arrhythmic	0.00269078			Zotu6013	Bacteria;Firmicutes;Clostridia;Clostridiales;Lachnospiraceae;PAC001118_g;PAC001118_s;	1	arrhythmic	0.0287707	1	arrhythmic	0
Zotu77	Bacteria;Bacteroidetes;Bacteroidia;Bacteroidales;Muribaculaceae;PAC001112_g;PAC001112_s;	1	arrhythmic	0.277732	0.867089	arrhythmic	0.20344			Zotu6047	Bacteria;Firmicutes;Clostridia;Clostridiales;Lachnospiraceae;PAC001118_g;PAC001118_s;	1	arrhythmic	0.0415002	1	arrhythmic	0
Zotu7831	Bacteria;Bacteroidetes;Bacteroidia;Bacteroidales;Rikenellaceae;Alistipes;JQ085082_s;	0.867089	arrhythmic	0	1	arrhythmic	0.0253064			Zotu606	Bacteria;Bacteroidetes;Bacteroidia;Bacteroidales;Muribaculaceae;PAC001112_g;PAC001112_s;	0.000177311	rhythmic	0.130166	0.146804	arrhythmic	0.0941008
Zotu7858	Bacteria;Proteobacteria;Deltaproteobacteria;Desulfovibrionales;Desulfovibrionaceae;LT706945_g;PAC002478_s;	0.103604	arrhythmic	0.0166647	1	arrhythmic	0.0269597			Zotu6075	Bacteria;Bacteroidetes;Bacteroidia;Bacteroidales;Muribaculaceae;PAC001692_g;PAC002446_s;	0.046561	rhythmic	0.0255843	1	arrhythmic	0.0101636
Zotu786	Bacteria;Bacteroidetes;Bacteroidia;Bacteroidales;Muribaculaceae;Muribaculum;Muribaculum_intestinale;	0.228324	arrhythmic	0.0607575	0.228324	arrhythmic	0.0348373			Zotu6081	Bacteria;Firmicutes;Clostridia;Clostridiales;Lachnospiraceae;Marvinbryantia;PAC001753_s;	1	arrhythmic	0.0127733	1	arrhythmic	0.00294075
Zotu7864	Bacteria;Bacteroidetes;Bacteroidia;Bacteroidales;Rikenellaceae;Alistipes;PAC002445_s;	0.447439	arrhythmic	0.0581966	0.254176	arrhythmic	0			Zotu612	Bacteria;Bacteroidetes;Bacteroidia;Bacteroidales;Odoribacteraceae;Odoribacter;AB606328_s;	0.00153496	rhythmic	0.1866	0.0676777	arrhythmic	0.0997318
Zotu7894	Bacteria;Bacteroidetes;Bacteroidia;Bacteroidales;Rikenellaceae;Alistipes;JQ085082_s;	1	arrhythmic	0.0262565	1	arrhythmic	0.0229215			Zotu6134	Bacteria;Tenericutes;Mollicutes;Acholeplasmatales;Acholeplasmataceae;Acholeplasma_g2;PAC001080_s;	1	arrhythmic	0.0101169	1	arrhythmic	0.00399022
Zotu7950	Bacteria;Firmicutes;Clostridia;Clostridiales;Ruminococcaceae;Eubacterium_g8;PAC001180_s;	1	arrhythmic	0.0260039	1	arrhythmic	0.010408			Zotu6177	Bacteria;Firmicutes;Clostridia;Clostridiales;Lachnospiraceae;PAC001679_g;PAC001679_s;	0.069804	arrhythmic	0.0490738	0.000430101	rhythmic	0.0459136
Zotu7957	Bacteria;Firmicutes;Clostridia;Clostridiales;Lachnospiraceae;Lachnospira;PAC002369_s;	1	arrhythmic	0.0107125	1	arrhythmic	0.0150262			Zotu6224	Bacteria;Firmicutes;Clostridia;Clostridiales;Lachnospiraceae;PAC001679_g;PAC001679_s;	0.0292653	rhythmic	0.034433	6.46e-05	rhythmic	0.0452846
Zotu798	Bacteria;Bacteroidetes;Bacteroidia;Bacteroidales;Odoribacteraceae;Odoribacter;AB606328_s;	0.425735	arrhythmic	0.0145308	1	arrhythmic	0.00990713			Zotu6304	Bacteria;Firmicutes;Clostridia;Clostridiales;Lachnospiraceae;Frisingicoccus;PAC001580_s;	0.000115997	rhythmic	0.0771358	4.45e-05	rhythmic	0.0523826
Zotu7985	Bacteria;Firmicutes;Clostridia;Clostridiales;Christensenellaceae;PAC001141_g;PAC001218_s;	1	arrhythmic	0.0173812	0.425735	arrhythmic	0.0198611			Zotu6386	Bacteria;Bacteroidetes;Bacteroidia;Bacteroidales;Muribaculaceae;Muribaculum;PAC001076_s;	0.924699	arrhythmic	0.0231509	1	arrhythmic	0.02993
Zotu805	Bacteria;Bacteroidetes;Bacteroidia;Bacteroidales;Muribaculaceae;PAC001068_g;PAC001071_s;	1	arrhythmic	0.026876	0.906845	arrhythmic	0			Zotu6391	Bacteria;Firmicutes;Clostridia;Clostridiales;Lachnospiraceae;PAC001408_g;PAC001408_s;	1	arrhythmic	0.00312056	1	arrhythmic	0
Zotu8081	Bacteria;Firmicutes;Clostridia;Clostridiales;Lachnospiraceae;PAC001118_g;PAC001118_s;	1	arrhythmic	0.0212175	1	arrhythmic	0.0217758			Zotu6392	Bacteria;Firmicutes;Clostridia;Clostridiales;Ruminococcaceae;Oscillibacter;HM124063_s;	0.000356667	rhythmic	0.0540112	0.000262647	rhythmic	0.0574348
Zotu813	Bacteria;Bacteroidetes;Bacteroidia;Bacteroidales;Prevotellaceae;Alloprevotella;PAC002479_s;	0.0679654	arrhythmic	0.0547797	1	arrhythmic	0.0323978			Zotu64	Bacteria;Bacteroidetes;Bacteroidia;Bacteroidales;Rikenellaceae;Alistipes;PAC002444_s;	7.33612e-12	rhythmic	0.235221	0.000808704	rhythmic	0.173734
Zotu8273	Bacteria;Firmicutes;Clostridia;Clostridiales;Lachnospiraceae;PAC000664_g;PAC002004_s;	1	arrhythmic	0	1	arrhythmic	0.00728447			Zotu6400	Bacteria;Bacteroidetes;Bacteroidia;Bacteroidales;Muribaculaceae;PAC001765_g;PAC002452_s;	0.000422057	rhythmic	0.054177	0.00212879	rhythmic	0.0293037
Zotu8274	Bacteria;Firmicutes;Clostridia;Clostridiales;Lachnospiraceae;KE159628_g;KE159628_s;	0.948123	arrhythmic	0.0427799	0.906845	arrhythmic	0.0239423			Zotu641	Bacteria;Bacteroidetes;Bacteroidia;Bacteroidales;Muribaculaceae;PAC002400_g;PAC002400_s;	0.0145426	rhythmic	0.0891776	0.0287645	rhythmic	0.0660317
Zotu84	Bacteria;Bacteroidetes;Bacteroidia;Bacteroidales;Rikenellaceae;Alistipes;PAC002444_s;	0.00363578	rhythmic	0.0863468	0.017171	rhythmic	0.0601692			Zotu6481	Bacteria;Bacteroidetes;Bacteroidia;Bacteroidales;Muribaculaceae;PAC001066_g;PAC001066_s;	0.0195193	rhythmic	0.0353726	0.00127426	rhythmic	0.0437917
Zotu842	Bacteria;Bacteroidetes;Bacteroidia;Bacteroidales;Muribaculaceae;PAC001112_g;PAC001113_s;	0.990965	arrhythmic	0.0634705	1	arrhythmic	0.0270784			Zotu6557	Bacteria;Firmicutes;Clostridia;Clostridiales;Lachnospiraceae;PAC001375_g;PAC001375_s;	0.0145426	rhythmic	0.0994758	1.01e-06	rhythmic	0.0702572
Zotu8435	Bacteria;Firmicutes;Clostridia;Clostridiales;Ruminococcaceae;PAC000661_g;PAC002104_s;	1	arrhythmic	0.0546857	1	arrhythmic	0.0280515			Zotu6573	Bacteria;Tenericutes;Mollicutes;Acholeplasmatales;Acholeplasmataceae;Acholeplasma_g2;PAC001080_s;	0.742487	arrhythmic	0.00976282	0.201228	arrhythmic	0.00672997
Zotu8457	Bacteria;Firmicutes;Clostridia;Clostridiales;Ruminococcaceae;Ruthenibacterium;PAC001378_s;	0.49373	arrhythmic	0.0370653	0.0679654	arrhythmic	0.0254008			Zotu6599	Bacteria;Bacteroidetes;Bacteroidia;Bacteroidales;Muribaculaceae;Muribaculum;DQ815542_s;	0.0187128	rhythmic	0.0338067	0.4071	arrhythmic	0.0511057
Zotu8504	Bacteria;Firmicutes;Clostridia;Clostridiales;Ruminococcaceae;Eubacterium_g8;PAC001180_s;	1	arrhythmic	0.0267155	1	arrhythmic	0.00971232			Zotu660	Bacteria;Bacteroidetes;Bacteroidia;Bacteroidales;Muribaculaceae;PAC001068_g;PAC001072_s;	0.000336381	rhythmic	0.0737098	0.0287645	rhythmic	0.0828446
Zotu8589	Bacteria;Firmicutes;Clostridia;Clostridiales;Ruminococcaceae;PAC000661_g;PAC002104_s;	1	arrhythmic	0.0138943	1	arrhythmic	0.0059546			Zotu6631	Bacteria;Firmicutes;Clostridia;Clostridiales;Lachnospiraceae;PAC001377_g;PAC001377_s;	6.21771e-05	rhythmic	0.0986454	3.92e-06	rhythmic	0.0745003
Zotu8721	Bacteria;Firmicutes;Clostridia;Clostridiales;Lachnospiraceae;PAC000664_g;PAC001082_s;	1	arrhythmic	0.040567	1	arrhythmic	0.00578742			Zotu665	Bacteria;Firmicutes;Clostridia;Clostridiales;Lachnospiraceae;KE159538_g;KE159538_s;	0.022063	rhythmic	0.264676	3.04e-05	rhythmic	0.311925
Zotu8730	Bacteria;Firmicutes;Clostridia;Clostridiales;Lachnospiraceae;KE159538_g;PAC001094_s;	0.216289	arrhythmic	0.0142618	1	arrhythmic	0.00196387			Zotu6656	Bacteria;Firmicutes;Clostridia;Clostridiales;Lachnospiraceae;PAC001043_g;PAC001557_s;	1.90357e-05	rhythmic	0.0882058	0.000157597	rhythmic	0.0586664
Zotu8822	Bacteria;Firmicutes;Clostridia;Clostridiales;Lachnospiraceae;PAC000664_g;PAC001082_s;	1	arrhythmic	0.0372589	1	arrhythmic	0.00734482			Zotu6682	Bacteria;Firmicutes;Clostridia;Clostridiales;Lachnospiraceae;KE159571_g;PAC002495_s;	1	arrhythmic	0.00381199	0.295064	arrhythmic	0.0226387
Zotu8957	Bacteria;Firmicutes;Clostridia;Clostridiales;Ruminococcaceae;Agathobaculum;AB606336_s;	0.0337696	rhythmic	0.0680288	0.385047	arrhythmic	0.00909116			Zotu67	Bacteria;Bacteroidetes;Bacteroidia;Bacteroidales;Muribaculaceae;PAC000186_g;PAC001064_s;	0.000267168	rhythmic	0.217398	0.000692507	rhythmic	0.268113
Zotu8980	Bacteria;Firmicutes;Clostridia;Clostridiales;Ruminococcaceae;PAC000661_g;PAC001095_s;	1	arrhythmic	0.0271214	1	arrhythmic	0.00804656			Zotu6728	Bacteria;Firmicutes;Clostridia;Clostridiales;Ruminococcaceae;Pseudoflavonifractor;KI535319_s;	0.0520721	arrhythmic	0.0271582	0.00228075	rhythmic	0.0301303
Zotu9016	Bacteria;Firmicutes;Clostridia;Clostridiales;Ruminococcaceae;PAC000661_g;PAC001095_s;	1	arrhythmic	0.0348353	1	arrhythmic	0.0346015			Zotu6753	Bacteria;Tenericutes;Mollicutes;Acholeplasmatales;Acholeplasmataceae;Acholeplasma_g2;PAC001080_s;	1	arrhythmic	0.020411	0.573007	arrhythmic	0.00549893
Zotu903	Bacteria;Bacteroidetes;Bacteroidia;Bacteroidales;Prevotellaceae;Prevotella;DQ777952_s;	1	arrhythmic	0.065664	1	arrhythmic	0.0652982			Zotu68	Bacteria;Bacteroidetes;Bacteroidia;Bacteroidales;Muribaculaceae;PAC000186_g;PAC001064_s;	0.00280339	rhythmic	0.2285	0.00147764	rhythmic	0.247373
Zotu9057	Bacteria;Firmicutes;Clostridia;Clostridiales;Lachnospiraceae;PAC000664_g;PAC000664_g_unclassified;	1	arrhythmic	0.00059199	1	arrhythmic	0			Zotu690	Bacteria;Bacteroidetes;Bacteroidia;Bacteroidales;Muribaculaceae;PAC001112_g;PAC001113_s;	1.00594e-06	rhythmic	0.245826	0.735838	arrhythmic	0.143076
Zotu9085	Bacteria;Firmicutes;Clostridia;Clostridiales;Ruminococcaceae;Agathobaculum;AB606336_s;	0.0165921	rhythmic	0.0294062	0.0976558	arrhythmic	0.00745377			Zotu6909	Bacteria;Firmicutes;Clostridia;Clostridiales;Lachnospiraceae;PAC001456_g;PAC001456_s;	1	arrhythmic	0.013488	1	arrhythmic	0.00610372
Zotu928	Bacteria;Bacteroidetes;Bacteroidia;Bacteroidales;Muribaculaceae;HM123997_g;HM123997_s;	0.906845	arrhythmic	0.0115565	1	arrhythmic	0.0123171			Zotu695	Bacteria;Firmicutes;Clostridia;Clostridiales;Lachnospiraceae;PAC000664_g;PAC001083_s;	0.000237788	rhythmic	0.24628	1.13e-05	rhythmic	0.155588
Zotu932	Bacteria;Bacteroidetes;Bacteroidia;Bacteroidales;Muribaculaceae;PAC000198_g;PAC001075_s;	0.0139097	rhythmic	0.125601	0.0564172	arrhythmic	0.0662732			Zotu6968	Bacteria;Firmicutes;Clostridia;Clostridiales;Lachnospiraceae;KE159538_g;KE159538_s;	0.113839	arrhythmic	0.0335694	9.29e-05	rhythmic	0.0489943
Zotu933	Bacteria;Bacteroidetes;Bacteroidia;Bacteroidales;Prevotellaceae;Prevotella;DQ777952_s;	1	arrhythmic	0.0355428	1	arrhythmic	0.032935			Zotu7017	Bacteria;Firmicutes;Clostridia;Clostridiales;Lachnospiraceae;PAC000664_g;PAC002486_s;	0.605648	arrhythmic	0.0134029	0.0143059	rhythmic	0.0103585
Zotu940	Bacteria;Bacteroidetes;Bacteroidia;Bacteroidales;Muribaculaceae;PAC001112_g;PAC001113_s;	1	arrhythmic	0.0400698	1	arrhythmic	0.0294073			Zotu705	Bacteria;Bacteroidetes;Bacteroidia;Bacteroidales;Muribaculaceae;PAC001068_g;PAC001072_s;	0.000237788	rhythmic	0.0965016	0.000942709	rhythmic	0.089224
Zotu9457	Bacteria;Firmicutes;Clostridia;Clostridiales;Ruminococcaceae;Ruminococcus;Ruminococcus_unclassified;	0.0841368	arrhythmic	0.0143139	1	arrhythmic	0.0104436			Zotu7095	Bacteria;Bacteroidetes;Bacteroidia;Bacteroidales;Muribaculaceae;PAC001112_g;PAC001267_s;	0.00357767	rhythmic	0.0527639	0.000430101	rhythmic	0.0576793
Zotu9483	Bacteria;Firmicutes;Clostridia;Clostridiales;Lachnospiraceae;PAC000664_g;PAC001082_s;	1	arrhythmic	0.0356142	1	arrhythmic	0.0113194			Zotu7106	Bacteria;Firmicutes;Clostridia;Clostridiales;Lachnospiraceae;LLKB_g;LLKB_g_unclassified;	1	arrhythmic	0.0146011	0.0204133	rhythmic	0.031163
Zotu9560	Bacteria;Firmicutes;Clostridia;Clostridiales;Lachnospiraceae;Anaerotignum;Anaerotignum_unclassified;	1	arrhythmic	0.00302288	1	arrhythmic	0.0124479			Zotu719	Bacteria;Bacteroidetes;Bacteroidia;Bacteroidales;Muribaculaceae;HM123997_g;HM123997_s;	5.47302e-05	rhythmic	0.225479	1	arrhythmic	0.0488677
Zotu960	Bacteria;Bacteroidetes;Bacteroidia;Bacteroidales;Muribaculaceae;HM123997_g;HM123997_s;	0.0197202	rhythmic	0.0246975	1	arrhythmic	0.0122017			Zotu720	Bacteria;Bacteroidetes;Bacteroidia;Bacteroidales;Muribaculaceae;PAC001068_g;PAC002450_s;	0.00985681	rhythmic	0.148224	0.00768488	rhythmic	0.193773
Zotu9618	Bacteria;Bacteroidetes;Bacteroidia;Bacteroidales;Muribaculaceae;PAC001112_g;PAC002441_s;	0.109875	arrhythmic	0.022814	0.722427	arrhythmic	0.0117456			Zotu721	Bacteria;Bacteroidetes;Bacteroidia;Bacteroidales;Bacteroidaceae;Bacteroides;PAC002443_s;	0.0863981	arrhythmic	0.0791515	1	arrhythmic	0.0419473
Zotu9878	Bacteria;Firmicutes;Clostridia;Clostridiales;Ruminococcaceae;Neglecta;PAC001184_s;	0.0841368	arrhythmic	0.0158469	0.0197202	rhythmic	0.0214253			Zotu7238	Bacteria;Firmicutes;Clostridia;Clostridiales;Lachnospiraceae;KE159571_g;PAC002495_s;	1	arrhythmic	0.00426542	0.105741	arrhythmic	0.0266778
Zotu988	Bacteria;Bacteroidetes;Bacteroidia;Bacteroidales;Muribaculaceae;Muribaculum;Muribaculum_intestinale;	0.791968	arrhythmic	0.0701586	0.948123	arrhythmic	0.0462265			Zotu73	Bacteria;Bacteroidetes;Bacteroidia;Bacteroidales;Rikenellaceae;Alistipes;PAC002444_s;	7.01686e-11	rhythmic	0.324149	0.000157597	rhythmic	0.27194
Zotu9942	Bacteria;Bacteroidetes;Bacteroidia;Bacteroidales;Bacteroidaceae;Bacteroides;Bacteroides_unclassified;	1	arrhythmic	0.0741448	1	arrhythmic	0.0184748			Zotu7308	Bacteria;Firmicutes;Clostridia;Clostridiales;Lachnospiraceae;Clostridium_g24;PAC001376_s;	0.0012479	rhythmic	0.033145	0.00109698	rhythmic	0.0312887
										Zotu734	Bacteria;Bacteroidetes;Bacteroidia;Bacteroidales;Muribaculaceae;PAC002400_g;PAC002400_s;	0.0316715	rhythmic	0.0795978	0.000430101	rhythmic	0.093055
										Zotu7371	Bacteria;Saccharibacteria_TM7;Saccharimonas_c;Saccharimonas_o;Saccharimonas_f;PAC000677_g;PAC001192_s;	1	arrhythmic	0.00405474	1	arrhythmic	0.00801389
										Zotu7378	Bacteria;Bacteroidetes;Bacteroidia;Bacteroidales;Muribaculaceae;Muribaculum;DQ815542_s;	0.0117414	rhythmic	0.0186088	0.4071	arrhythmic	0.0111547
										Zotu7431	Bacteria;Firmicutes;Clostridia;Clostridiales;Lachnospiraceae;PAC001043_g;PAC001043_g_unclassified;	0.00309109	rhythmic	0.0270607	3.04e-05	rhythmic	0.0384813
										Zotu7466	Bacteria;Firmicutes;Clostridia;Clostridiales;Lachnospiraceae;Acetatifactor;PAC002332_s;	0.000909268	rhythmic	0.0629943	0.0087276	rhythmic	0.0403318
										Zotu747	Bacteria;Firmicutes;Clostridia;Clostridiales;Lachnospiraceae;KE159538_g;KE159538_s;	0.00985681	rhythmic	0.228273	4.45e-05	rhythmic	0.313155
										Zotu757	Bacteria;Bacteroidetes;Bacteroidia;Bacteroidales;Muribaculaceae;PAC000186_g;PAC001065_s;	5.27936e-07	rhythmic	0.141217	0.00262704	rhythmic	0.108525
										Zotu760	Bacteria;Bacteroidetes;Bacteroidia;Bacteroidales;Muribaculaceae;Muribaculum;Muribaculum_intestinale;	0.000336381	rhythmic	0.0509965	9.29e-05	rhythmic	0.088207
										Zotu7607	Bacteria;Deferribacteres;Deferribacteres_c;Deferribacterales;Deferribacteraceae;Mucispirillum;Mucispirillum_schaedleri;	0.00340574	rhythmic	0.0376149	0.00137595	rhythmic	0.0206722
										Zotu7635	Bacteria;Firmicutes;Clostridia;Clostridiales;Lachnospiraceae;Marvinbryantia;PAC001753_s;	1	arrhythmic	0.0208956	1	arrhythmic	0.00201314
										Zotu7639	Bacteria;Bacteroidetes;Bacteroidia;Bacteroidales;Muribaculaceae;PAC001112_g;PAC001267_s;	0.0122506	rhythmic	0.0348819	0.000430101	rhythmic	0.0461236
										Zotu7656	Bacteria;Firmicutes;Clostridia;Clostridiales;Lachnospiraceae;PAC001572_g;PAC001572_s;	0.000211452	rhythmic	0.0399153	0.0321601	rhythmic	0.0323633
										Zotu7688	Bacteria;Firmicutes;Clostridia;Clostridiales;Ruminococcaceae;Oscillibacter;PAC001522_s;	0.0122506	rhythmic	0.0269082	0.00346836	rhythmic	0.0400371
										Zotu77	Bacteria;Bacteroidetes;Bacteroidia;Bacteroidales;Muribaculaceae;PAC001112_g;PAC001112_s;	0.000336381	rhythmic	0.578117	0.121857	arrhythmic	0.460326
										Zotu7703	Bacteria;Firmicutes;Clostridia;Clostridiales;Lachnospiraceae;Clostridium_g21;PAC001739_s;	0.192059	arrhythmic	0.0513164	0.0827442	arrhythmic	0.0496043
										Zotu7714	Bacteria;Firmicutes;Clostridia;Clostridiales;Lachnospiraceae;Clostridium_g21;PAC001739_s;	1	arrhythmic	0.0115079	0.0550743	arrhythmic	0.0134631
										Zotu780	Bacteria;Bacteroidetes;Bacteroidia;Bacteroidales;Prevotellaceae;Prevotella;PAC002481_s;	0.860337	arrhythmic	0.0225263	1	arrhythmic	0.0502101
										Zotu786	Bacteria;Bacteroidetes;Bacteroidia;Bacteroidales;Muribaculaceae;Muribaculum;Muribaculum_intestinale;	0.000472153	rhythmic	0.0604275	0.000505038	rhythmic	0.115982
										Zotu7905	Bacteria;Firmicutes;Clostridia;Clostridiales;Ruminococcaceae;Oscillibacter;PAC001526_s;	0.0270241	rhythmic	0.0300105	0.000942709	rhythmic	0.0351257
										Zotu7918	Bacteria;Firmicutes;Clostridia;Clostridiales;Lachnospiraceae;Marvinbryantia;PAC001753_s;	0.902711	arrhythmic	0.0115055	1	arrhythmic	0.00264918
										Zotu7957	Bacteria;Firmicutes;Clostridia;Clostridiales;Lachnospiraceae;Lachnospira;PAC002369_s;	0.130201	arrhythmic	0.0212079	1	arrhythmic	0.0104965
										Zotu798	Bacteria;Bacteroidetes;Bacteroidia;Bacteroidales;Odoribacteraceae;Odoribacter;AB606328_s;	0.000336381	rhythmic	0.134368	0.0229171	rhythmic	0.0719208
										Zotu803	Bacteria;Bacteroidetes;Bacteroidia;Bacteroidales;Muribaculaceae;PAC001068_g;PAC002450_s;	0.0139474	rhythmic	0.0382022	0.0126709	rhythmic	0.050196
										Zotu8041	Bacteria;Firmicutes;Clostridia;Clostridiales;Lachnospiraceae;LLKB_g;PAC001383_s;	0.969496	arrhythmic	0.0126736	0.0087276	rhythmic	0.0264931
										Zotu8047	Bacteria;Firmicutes;Clostridia;Clostridiales;Ruminococcaceae;Oscillibacter;PAC001501_s;	0.00862092	rhythmic	0.0315692	0.00397563	rhythmic	0.0302968
										Zotu805	Bacteria;Bacteroidetes;Bacteroidia;Bacteroidales;Muribaculaceae;PAC001068_g;PAC001071_s;	0.0037496	rhythmic	0.180605	0.0827442	arrhythmic	0.131599
										Zotu8081	Bacteria;Firmicutes;Clostridia;Clostridiales;Lachnospiraceae;PAC001118_g;PAC001118_s;	1	arrhythmic	0.0240147	1	arrhythmic	0
										Zotu8099	Bacteria;Firmicutes;Clostridia;Clostridiales;Lachnospiraceae;PAC001138_g;PAC001518_s;	2.17989e-05	rhythmic	0.0632372	2.51e-05	rhythmic	0.0490634
										Zotu813	Bacteria;Bacteroidetes;Bacteroidia;Bacteroidales;Prevotellaceae;Alloprevotella;PAC002479_s;	0.605648	arrhythmic	0.038301	0.0445873	rhythmic	0.0667017
										Zotu8165	Bacteria;Firmicutes;Clostridia;Clostridiales;Lachnospiraceae;PAC001679_g;PAC001679_s;	0.180274	arrhythmic	0.0267429	0.0181577	rhythmic	0.0229121
										Zotu820	Bacteria;Bacteroidetes;Bacteroidia;Bacteroidales;Muribaculaceae;PAC000186_g;PAC001065_s;	0.000299915	rhythmic	0.113941	6.46e-05	rhythmic	0.123262
										Zotu8213	Bacteria;Firmicutes;Clostridia;Clostridiales;Lachnospiraceae;Lachnospiraceae_unclassified;Lachnospiraceae_unclassified;	1	arrhythmic	0	1	arrhythmic	0.0101678
										Zotu8248	Bacteria;Saccharibacteria_TM7;Saccharimonas_c;Saccharimonas_o;Saccharimonas_f;PAC000677_g;PAC001192_s;	0.00280339	rhythmic	0.0385312	1	arrhythmic	0.0195325
										Zotu8274	Bacteria;Firmicutes;Clostridia;Clostridiales;Lachnospiraceae;KE159628_g;KE159628_s;	0.476902	arrhythmic	0.030612	0.0161286	rhythmic	0.0356823
										Zotu8369	Bacteria;Bacteroidetes;Bacteroidia;Bacteroidales;Muribaculaceae;Muribaculum;PAC001076_s;	0.516965	arrhythmic	0.0140533	0.710856	arrhythmic	0.0373549
										Zotu84	Bacteria;Bacteroidetes;Bacteroidia;Bacteroidales;Rikenellaceae;Alistipes;PAC002444_s;	4.32051e-11	rhythmic	0.304794	1.38e-05	rhythmic	0.236439
										Zotu8419	Bacteria;Firmicutes;Bacilli;Lactobacillales;Lactobacillaceae;Lactobacillus;Lactobacillus_unclassified;	7.7069e-06	rhythmic	0.0789997	0.32032	arrhythmic	0.0138585
										Zotu842	Bacteria;Bacteroidetes;Bacteroidia;Bacteroidales;Muribaculaceae;PAC001112_g;PAC001113_s;	6.1967e-06	rhythmic	0.119633	1	arrhythmic	0.0612936
										Zotu8544	Bacteria;Firmicutes;Clostridia;Clostridiales;Lachnospiraceae;PAC001212_g;PAC001809_s;	1	arrhythmic	0	1	arrhythmic	0
										Zotu8628	Bacteria;Firmicutes;Clostridia;Clostridiales;Ruminococcaceae;Pseudoflavonifractor;Pseudoflavonifractor_unclassified;	0.000237788	rhythmic	0.0530928	1.28e-06	rhythmic	0.0455497
										Zotu8722	Bacteria;Firmicutes;Clostridia;Clostridiales;Lachnospiraceae;Clostridium_g21;PAC001739_s;	0.724332	arrhythmic	0.0154031	0.184208	arrhythmic	0.013591
										Zotu879	Bacteria;Bacteroidetes;Bacteroidia;Bacteroidales;Muribaculaceae;PAC001068_g;PAC001072_s;	0.000147889	rhythmic	0.0937805	0.000132391	rhythmic	0.137111
										Zotu8825	Bacteria;Bacteroidetes;Bacteroidia;Bacteroidales;Muribaculaceae;PAC001692_g;PAC002446_s;	0.00294724	rhythmic	0.0273167	1	arrhythmic	0.00523604
										Zotu8866	Bacteria;Firmicutes;Clostridia;Clostridiales;Lachnospiraceae;Eubacterium_g6;PAC002402_s;	1	arrhythmic	0.0115432	1	arrhythmic	0
										Zotu894	Bacteria;Bacteroidetes;Bacteroidia;Bacteroidales;Muribaculaceae;PAC001068_g;PAC002450_s;	0.00628637	rhythmic	0.0424265	0.0827442	arrhythmic	0.0680053
										Zotu9075	Bacteria;Firmicutes;Clostridia;Clostridiales;Lachnospiraceae;Eubacterium_g17;PAC001126_s;	0.742487	arrhythmic	0.0298204	0.00397563	rhythmic	0.0323778
										Zotu91	Bacteria;Firmicutes;Clostridia;Clostridiales;Lachnospiraceae;PAC000664_g;PAC001083_s;	0.000102588	rhythmic	1.08053	3.92e-06	rhythmic	0.660465
										Zotu920	Bacteria;Firmicutes;Clostridia;Clostridiales;Lachnospiraceae;PAC000664_g;PAC001515_s;	1	arrhythmic	0.0125082	0.13383	arrhythmic	0.00745325
										Zotu928	Bacteria;Bacteroidetes;Bacteroidia;Bacteroidales;Muribaculaceae;HM123997_g;HM123997_s;	0.000211452	rhythmic	0.0587852	1	arrhythmic	0.0113325
										Zotu9288	Bacteria;Bacteroidetes;Bacteroidia;Bacteroidales;Muribaculaceae;Muribaculum;PAC001076_s;	1	arrhythmic	0.00949737	0.34735	arrhythmic	0.0346144
										Zotu932	Bacteria;Bacteroidetes;Bacteroidia;Bacteroidales;Muribaculaceae;PAC000198_g;PAC001075_s;	2.84957e-10	rhythmic	0.317313	6.46e-05	rhythmic	0.178782
										Zotu940	Bacteria;Bacteroidetes;Bacteroidia;Bacteroidales;Muribaculaceae;PAC001112_g;PAC001113_s;	8.25687e-06	rhythmic	0.091128	1	arrhythmic	0.0398464
										Zotu95	Bacteria;Firmicutes;Clostridia;Clostridiales;Lachnospiraceae;PAC000664_g;PAC001083_s;	6.21771e-05	rhythmic	0.327326	4.45e-05	rhythmic	0.212043
										Zotu9533	Bacteria;Bacteroidetes;Bacteroidia;Bacteroidales;Porphyromonadaceae;Parabacteroides;PAC001783_s;	0.000909268	rhythmic	0.0236127	0.00989704	rhythmic	0.025824
										Zotu9536	Bacteria;Firmicutes;Clostridia;Clostridiales;Lachnospiraceae;PAC001679_g;PAC001679_s;	0.0649335	arrhythmic	0.025151	0.00768488	rhythmic	0.0280009
										Zotu960	Bacteria;Bacteroidetes;Bacteroidia;Bacteroidales;Muribaculaceae;HM123997_g;HM123997_s;	5.47302e-05	rhythmic	0.0759473	1	arrhythmic	0.00915997
										Zotu9618	Bacteria;Bacteroidetes;Bacteroidia;Bacteroidales;Muribaculaceae;PAC001112_g;PAC002441_s;	0.0384533	rhythmic	0.0275244	0.160844	arrhythmic	0.0304763
										Zotu968	Bacteria;Bacteroidetes;Bacteroidia;Bacteroidales;Muribaculaceae;Muribaculaceae_unclassified;Muribaculaceae_unclassified;	3.9954e-06	rhythmic	0.458422	3.68e-05	rhythmic	0.523534
										Zotu9715	Bacteria;Firmicutes;Clostridia;Clostridiales;Lachnospiraceae;Clostridium_g21;PAC001739_s;	0.269402	arrhythmic	0.0168188	0.00593134	rhythmic	0.0220142
										Zotu9802	Bacteria;Tenericutes;Mollicutes;Acholeplasmatales;Acholeplasmataceae;Acholeplasma_g2;PAC001080_s;	1	arrhythmic	0.0121175	1	arrhythmic	0.00234781
										Zotu988	Bacteria;Bacteroidetes;Bacteroidia;Bacteroidales;Muribaculaceae;Muribaculum;Muribaculum_intestinale;	3.71091e-05	rhythmic	0.0716663	0.000187221	rhythmic	0.112932
