# Supplementary material for: Genetic and environmental circadian disruption induce weight gain through changes in the gut microbiome
Source: Mol Metab. 2022 Nov 2;66:101628. doi: 10.1016/j.molmet.2022.101628 (PMC9672454; doi:10.1016/j.molmet.2022.101628)
Supplement: Multimedia component — 2 [file mmc2.xlsx]

## Sheet: LDA SSW
pathways	group	lda	super pathway
pyruvatefermentationtopropanoateI	SSW	3.0163	SCFA fermentation
lipidIVAbiosynthesis	SSW	2.98001	Fatty Acid and Lipid metabolism
incompletereductiveTCAcycle	SSW	2.97863	TCA cycle
f_4_deoxy_L_threo_hex_4_enopyranuronatedegradation	SSW	2.96085	sugar metabolism
CMP_3_deoxy_D_manno_octulosonatebiosynthesisI	SSW	2.9353	sugar metabolism
KdotransfertolipidIVAIII_Chlamydia_	SSW	2.9353	Cell Wall Biosynthesis
queuosinebiosynthesis	SSW	2.92647	Nucleoside and Nucleotide metabolism
D_galacturonatedegradationI	SSW	2.92336	sugar metabolism
thiaminsalvageII	SSW	2.91498	Cofactor, Carrier, and Vitamin Biosynthesis
starchdegradationV	SSW	2.90987	others
D_fructuronatedegradation	SSW	2.8814	sugar metabolism
f_6_hydroxymethyl_dihydropterindiphosphatebiosynthesisI	SSW	2.88133	Cofactor, Carrier, and Vitamin Biosynthesis
f_6_hydroxymethyl_dihydropterindiphosphatebiosynthesisIII_Chlamydia_	SSW	2.88003	Cofactor, Carrier, and Vitamin Biosynthesis
preQ0biosynthesis	SSW	2.87873	Secondary Metabolite Biosynthesis
L_tryptophanbiosynthesis	SSW	2.85307	Aminoacid metabolisim
fattyacidelongation__saturated	SSW	2.85254	Fatty Acid and Lipid metabolism
peptidoglycanmaturation_meso_diaminopimelatecontaining_	SSW	2.85099	Cell Wall Biosynthesis
L_ornithinebiosynthesis	SSW	2.84613	Aminoacid metabolisim
f_5_aminoimidazoleribonucleotidebiosynthesisI	SSW	2.79918	Nucleoside and Nucleotide metabolism
phosphopantothenatebiosynthesisI	SSW	2.7906	Cofactor, Carrier, and Vitamin Biosynthesis
thiazolebiosynthesisI_E_coli_	SSW	2.7664	Cofactor, Carrier, and Vitamin Biosynthesis
uratebiosynthesis_inosine5_phosphatedegradation	SSW	2.73711	Nucleoside and Nucleotide metabolism
f_5_aminoimidazoleribonucleotidebiosynthesisII	SSW	2.72826	Nucleoside and Nucleotide metabolism
NADbiosynthesisI_fromaspartate_	SSW	2.72186	Cofactor, Carrier, and Vitamin Biosynthesis
L_histidinebiosynthesis	SSW	2.70716	Aminoacid metabolisim
pyrimidinedeoxyribonucleosidessalvage	SSW	2.69959	Nucleoside and Nucleotide metabolism
flavinbiosynthesisI_bacteriaandplants_	SSW	2.69411	Cofactor, Carrier, and Vitamin Biosynthesis
L_lysinebiosynthesisIII	SSW	2.68818	Aminoacid metabolisim
inosine_5_phosphatebiosynthesisI	SSW	2.65575	Nucleoside and Nucleotide metabolism
polyisoprenoidbiosynthesis_E_coli_	SSW	2.65269	others
pantothenateandcoenzymeAbiosynthesisI	SSW	2.63684	Cofactor, Carrier, and Vitamin Biosynthesis
cis_vaccenatebiosynthesis	SSW	2.6011	Fatty Acid and Lipid metabolism
methylerythritolphosphatepathwayI	SSW	2.58558	Secondary Metabolite Biosynthesis
methylerythritolphosphatepathwayII	SSW	2.58558	Secondary Metabolite Biosynthesis
chorismatebiosynthesisfrom3_dehydroquinate	SSW	2.54733	others
GDP_mannosebiosynthesis	SSW	2.53015	sugar metabolism
gluconeogenesisI	SSW	2.49354	sugar metabolism
glycogendegradationI_bacterial_	SSW	2.46991	sugar metabolism
adenineandadenosinesalvageIII	SSW	2.46604	Nucleoside and Nucleotide metabolism
pyrimidinedeoxyribonucleotidesdenovobiosynthesisIV	LD	2.3414	Nucleoside and Nucleotide metabolism
arginine_ornithineandprolineinterconversion	LD	2.38505	Aminoacid metabolisim
L_lysinefermentationtoacetateandbutanoate	LD	2.409	SCFA fermentation
succinatefermentationtobutanoate	LD	2.41966	SCFA fermentation
pyrimidinedeoxyribonucleotidesbiosynthesisfromCTP	LD	2.45361	Nucleoside and Nucleotide metabolism
sulfatereductionI_assimilatory_	LD	2.47225	others
pyruvatefermentationtoacetone	LD	2.47252	others
pyrimidinedeoxyribonucleotidesdenovobiosynthesisIII	LD	2.50566	Nucleoside and Nucleotide metabolism
pyrimidinedeoxyribonucleotidesdenovobiosynthesisI	LD	2.56013	Nucleoside and Nucleotide metabolism
CMP_legionaminatebiosynthesisI	LD	2.56122	sugar metabolism
pentosephosphatepathway_non_oxidativebranch_	LD	2.59129	others
adenosylcobalaminbiosynthesisfromcobyrinatea_c_diamideI	LD	2.62653	Cofactor, Carrier, and Vitamin Biosynthesis
adenosylcobalaminsalvagefromcobinamideII	LD	2.62896	Cofactor, Carrier, and Vitamin Biosynthesis
adenosylcobalaminsalvagefromcobinamideI	LD	2.63298	Cofactor, Carrier, and Vitamin Biosynthesis
L_argininebiosynthesisII_acetylcycle_	LD	2.75779	Aminoacid metabolisim
pyrimidinedeoxyribonucleotidesdenovobiosynthesisII	LD	2.78285	Nucleoside and Nucleotide metabolism
mixedacidfermentation	LD	2.79646	SCFA fermentation
glycogenbiosynthesisI_fromADP_D_Glucose_	LD	2.82881	sugar metabolism
colanicacidbuildingblocksbiosynthesis	LD	2.87959	others
sucrosedegradationIII_sucroseinvertase_	LD	2.95729	sugar metabolism
phosphatidylglycerolbiosynthesisII_non_plastidic_	LD	2.98018	Fatty Acid and Lipid metabolism
phosphatidylglycerolbiosynthesisI_plastidic_	LD	2.98018	Fatty Acid and Lipid metabolism
peptidoglycanbiosynthesisIV_Enterococcusfaecium_	LD	3.02103	Cell Wall Biosynthesis
acetylenedegradation	LD	3.02912	SCFA fermentation
homolacticfermentation	LD	3.05404	SCFA fermentation
O_antigenbuildingblocksbiosynthesis_E_coli_	LD	3.05887	sugar metabolism
UDP_N_acetyl_D_glucosaminebiosynthesisI	LD	3.063	sugar metabolism
galactosedegradationI_Leloirpathway_	LD	3.11326	sugar metabolism

## Sheet: LDA Syt 10
path	geno	lda	superpathway
L_argininebiosynthesisI_viaL_ornithine_	Syt10 +/-	2.74718	amino acid metabolsim
L_argininebiosynthesisIV_archaebacteria_	Syt10 +/-	2.74121	amino acid metabolsim
L_argininebiosynthesisII_acetylcycle_	Syt10 +/-	2.69731	amino acid metabolsim
L_isoleucinebiosynthesisII	Syt10 +/-	2.66707	amino acid metabolsim
pyruvatefermentationtoisobutanol_engineered_	Syt10 +/-	2.63506	others
L_isoleucinebiosynthesisIV	Syt10 +/-	2.61766	amino acid metabolsim
L_isoleucinebiosynthesisIII	Syt10 +/-	2.61153	amino acid metabolsim
L_histidinebiosynthesis	Syt10 +/-	2.60373	amino acid metabolsim
L_valinebiosynthesis	Syt10 +/-	2.60172	amino acid metabolsim
L_isoleucinebiosynthesisI_fromthreonine_	Syt10 +/-	2.60172	amino acid metabolsim
L_ornithinebiosynthesis	Syt10 +/-	2.59735	amino acid metabolsim
peptidoglycanmaturation_meso_diaminopimelatecontaining_	Syt10 +/-	2.58003	Cell Wall Biosynthesis
fattyacidelongation__saturated	Syt10 +/-	2.43528	Fatty acid metabolisim
thiazolebiosynthesisI_E_coli_	Syt10 +/-	2.40862	Cofactor, Carrier, and Vitamin Biosynthesis
ADP_L_glycero_beta__D_manno_heptosebiosynthesis	Syt10 +/-	2.37156	sugar metabolosim
pyruvatefermentationtoacetone	Syt10 +/-	2.35895	others
L_argininebiosynthesisIII_viaN_acetyl_L_citrulline_	Syt10 +/-	2.34803	amino acid metabolsim
L_tryptophanbiosynthesis	Syt10 +/-	2.3058	amino acid metabolsim
pentosephosphatepathway	Syt10 +/-	2.29539	others
pyruvatefermentationtopropanoateI	Syt10 +/-	2.28749	SCFA fermentation
L_lysinefermentationtoacetateandbutanoate	Syt10 +/-	2.23128	SCFA fermentation
succinatefermentationtobutanoate	Syt10 +/-	2.21544	SCFA fermentation
thiaminsalvageII	Syt10 +/-	2.20139	Cofactor, Carrier, and Vitamin Biosynthesis
O_antigenbuildingblocksbiosynthesis_E_coli_	Syt10 +/-	2.19247	sugar metabolosim
arginine_ornithineandprolineinterconversion	Syt10 +/-	2.19018	amino acid metabolsim
gondoatebiosynthesis_anaerobic_	Syt10 +/-	2.1549	Fatty acid metabolisim
tRNAprocessing	Syt10 +/-	2.1334	nucleatide metabolisim
cis_vaccenatebiosynthesis	Syt10 +/-	2.05255	Fatty acid metabolisim
guanosineribonucleotidesdenovobiosynthesis	Syt10 fl/-	2.1065	nucleatide metabolisim
adenosineribonucleotidesdenovobiosynthesis	Syt10 fl/-	2.10952	nucleatide metabolisim
UDP_N_acetylmuramoyl_pentapeptidebiosynthesisII_lysine_containing_	Syt10 fl/-	2.12406	Cell Wall Biosynthesis
peptidoglycanbiosynthesisIII_mycobacteria_	Syt10 fl/-	2.13937	Cell Wall Biosynthesis
coenzymeAbiosynthesisI	Syt10 fl/-	2.18869	Cofactor, Carrier, and Vitamin Biosynthesis
glycolysisIII_fromglucose_	Syt10 fl/-	2.19023	sugar metabolosim
colanicacidbuildingblocksbiosynthesis	Syt10 fl/-	2.20737	others
L_lysinebiosynthesisVI	Syt10 fl/-	2.22719	amino acid metabolsim
L_lysinebiosynthesisIII	Syt10 fl/-	2.25079	amino acid metabolsim
inosine_5_phosphatebiosynthesisI	Syt10 fl/-	2.26022	nucleatide metabolisim
pyruvatefermentationtoacetateandlactateII	Syt10 fl/-	2.30769	SCFA fermentation
CDP_diacylglycerolbiosynthesisI	Syt10 fl/-	2.32323	Fatty acid metabolisim
CDP_diacylglycerolbiosynthesisII	Syt10 fl/-	2.32323	Fatty acid metabolisim
uratebiosynthesis_inosine5_phosphatedegradation	Syt10 fl/-	2.36444	nucleatide metabolisim
pyrimidinedeoxyribonucleotidephosphorylation	Syt10 fl/-	2.37492	nucleatide metabolisim
UDP_N_acetylmuramoyl_pentapeptidebiosynthesisI_meso_diaminopimelatecontaining_	Syt10 fl/-	2.44962	Cell Wall Biosynthesis
UMPbiosynthesis	Syt10 fl/-	2.45193	nucleatide metabolisim
glycogendegradationI_bacterial_	Syt10 fl/-	2.4679	sugar metabolosim
peptidoglycanbiosynthesisI_meso_diaminopimelatecontaining_	Syt10 fl/-	2.50405	Cell Wall Biosynthesis
starchdegradationV	Syt10 fl/-	2.51662	others
adenineandadenosinesalvageIII	Syt10 fl/-	2.52354	nucleatide metabolisim
L_histidinedegradationI	Syt10 fl/-	2.61609	amino acid metabolsim
